# Supplementary material for: 4D analysis of malaria parasite invasion offers insights into erythrocyte membrane remodeling and parasitophorous vacuole formation
Source: Nat Commun. 2021 Jun 15;12:3620. doi: 10.1038/s41467-021-23626-7 (PMC8206130; doi:10.1038/s41467-021-23626-7)
Supplement: Supplementary file 15 — Source data file [file 41467_2021_23626_MOESM15_ESM.xlsx]

## Sheet: Fig 1c
	Time (s)	PAM
	-5.6	0.0075348
	-4.2	0.0256171
	-2.8	0.41652
	-1.4	0.108254
	0	0.0722415
	1.4	0.0774113
	2.8	0.202082
	4.2	0.217972
	5.6	0.381303
	7	0.411021
	8.4	0.576809
	9.8	0.542575
	11.2	0.617471
	12.6	0.704415
	14	0.73564
	15.4	0.79206
	16.8	0.775291
	18.2	0.801737
	19.6	0.852349
	21	0.924167
	22.4	0.954675
	23.8	1.03973
	25.2	1.04105
	26.6	1.03071
	28	1.02833
	29.4	0.990531
	30.8	0.891426
	32.2	1.08411
	33.6	1.01692
	35	0.959482
	36.4	0.911664
	37.8	1.00769
	39.2	0.968982
	40.6	1.04223
	42	0.958363
	43.4	0.902902
	44.8	1.02122
	46.2	1.0405
	47.6	1.08363
	49	0.976813
	50.4	1.04448
	51.8	1.09758
	53.2	1.08033
	54.6	1.02127
	56	1.01274
	57.4	0.986677
	58.8	0.98527
	60.2	0.874877
	61.6	0.979296
	63	0.978483
	64.4	0.958866
	65.8	1.01384
	67.2	0.904331
	68.6	0.921839
	70	0.982834
	71.4	1.01103
	72.8	0.94184
	74.2	0.98885
	75.6	0.939806
	77	0.953134
	78.4	1.04958
	79.8	1.02956
	81.2	1.08093
	82.6	0.916026
	84	1.11495
	85.4	1.07557
	86.8	1.07153
	88.2	1.06478
	89.6	1.01469
	91	0.940952
	92.4	1.04729
	93.8	0.960477
	95.2	0.999004
	96.6	1.02431
	98	1.01916
	99.4	1.0228
	100.8	1.0607
	102.2	0.999212
	103.6	0.915603
	-8.4	0.169967
	-7	0.0721736
	-5.6	0.0937545
	-4.2	0.0806172
	-2.8	0.265734
	-1.4	0.078231
	0	0.198515
	1.4	0.278922
	2.8	0.428717
	4.2	0.388272
	5.6	0.457329
	7	0.447543
	8.4	0.497226
	9.8	0.736528
	11.2	0.919277
	12.6	1.11216
	14	1.01716
	15.4	0.803093
	16.8	0.986799
	18.2	1.00477
	19.6	0.908929
	21	0.889355
	22.4	1.00918
	23.8	1.04101
	25.2	0.928989
	26.6	0.957595
	28	0.949782
	29.4	1.02079
	30.8	1.02753
	32.2	0.993913
	33.6	0.962126
	35	0.913693
	36.4	1.03924
	37.8	1.01845
	39.2	1.1003
	40.6	1.14625
	42	1.12721
	43.4	1.09579
	44.8	0.999794
	46.2	0.994355
	47.6	1.12095
	49	0.888684
	50.4	1.14598
	51.8	1.01523
	53.2	1.07551
	54.6	1.04147
	56	1.09698
	57.4	0.957911
	58.8	1.03734
	60.2	1.0751
	61.6	1.22143
	63	1.03816
	64.4	1.10232
	65.8	0.980545
	67.2	1.04812
	68.6	1.03197
	70	1.06677
	71.4	1.15768
	72.8	1.1618
	74.2	0.991898
	75.6	1.028
	77	0.885217
	78.4	1.02939
	79.8	0.954672
	81.2	1.23747
	82.6	0.864793
	84	1.00272
	85.4	1.12554
	86.8	0.902888
	88.2	1.07867
	89.6	1.03769
	91	1.0007
	92.4	0.938968
	93.8	0.910677
	95.2	1.00911
	96.6	1.0053
	98	1.00205
	99.4	0.917543
	100.8	0.831758
	102.2	1.03329
	103.6	0.999813
	105	0.962636
	106.4	1.00717
	107.8	1.052
	109.2	0.974509
	110.6	0.974737
	112	1.01071
	113.4	1.09467
	114.8	0.900781
	116.2	1.07319
	117.6	0.95509
	119	0.988207
	120.4	1.02622
	121.8	1.03607
	123.2	1.04003
	124.6	0.895861
	126	1.04052
	127.4	1.31686
	128.8	1.06499
	130.2	0.986377
	131.6	0.989183
	133	0.923822
	134.4	1.10494
	135.8	0.920306
	137.2	1.05043
	138.6	0.986076
	140	1.11494
	141.4	0.926381
	142.8	0.937249
	144.2	0.963772
	145.6	1.16718
	147	0.923958
	148.4	0.895556
	149.8	0.950549
	151.2	0.951346
	152.6	0.878424
	154	0.980054
	155.4	0.933058
	156.8	0.933068
	158.2	0.984478
	159.6	1.01825
	161	0.910206
	162.4	0.986984
	163.8	1.065
	165.2	0.891977
	166.6	0.914183
	168	1.01834
	169.4	1.00779
	170.8	0.909633
	172.2	1.0253
	173.6	1.0055
	175	0.958086
	176.4	1.04488
	177.8	1.06306
	179.2	0.984424
	180.6	0.974805
	182	1.03374
	183.4	0.898178
	184.8	0.96249
	186.2	0.911726
	187.6	0.996186
	189	0.95391
	190.4	0.969759
	191.8	0.975067
	193.2	1.02653
	194.6	0.851828
	196	1.00706
	197.4	1.02088
	198.8	0.988144
	200.2	1.052
	201.6	1.03015
	203	1.02369
	204.4	0.969643
	205.8	1.04117
	207.2	0.952293
	208.6	0.975766
	210	1.1025
	211.4	1.00836
	212.8	1.14714
	214.2	1.07783
	215.6	0.988474
	217	1.03108
	218.4	1.11422
	219.8	0.93468
	221.2	0.939997
	222.6	1.02531
	224	0.962014
	225.4	0.948248
	226.8	0.996341
	228.2	0.948874
	229.6	0.960718
	231	0.925803
	232.4	1.01396
	233.8	0.924594
	235.2	0.948592
	236.6	0.839226
	238	0.909128
	239.4	0.989392
	240.8	0.820842
	242.2	1.00829
	-8.4	0.405819
	-7	0.422656
	-5.6	0.418986
	-4.2	0.368607
	-2.8	0.172196
	-1.4	0.350564
	0	0.318519
	1.4	0.396654
	2.8	0.587503
	4.2	0.428808
	5.6	0.699891
	7	0.529039
	8.4	0.552678
	9.8	0.668431
	11.2	0.5531
	12.6	0.713046
	14	0.783049
	15.4	0.677251
	16.8	0.761672
	18.2	0.848399
	19.6	0.838068
	21	0.959765
	22.4	0.952228
	23.8	0.986291
	25.2	0.971283
	26.6	0.959708
	28	0.936422
	29.4	0.998765
	30.8	0.840879
	32.2	1.10915
	33.6	0.952902
	35	1.01252
	36.4	0.941259
	37.8	0.939178
	39.2	1.00377
	40.6	0.903422
	42	1.03713
	43.4	1.08953
	44.8	1.03049
	46.2	1.09581
	47.6	0.943297
	49	0.87122
	50.4	1.00892
	51.8	1.04198
	53.2	1.20592
	54.6	1.0661
	56	1.06142
	57.4	1.10134
	58.8	1.125
	60.2	1.20321
	61.6	1.10324
	63	1.10578
	64.4	1.05016
	65.8	1.05151
	67.2	1.17347
	68.6	1.04892
	70	0.870202
	71.4	1.06972
	72.8	0.982176
	74.2	0.982802
	75.6	1.04619
	77	0.951607
	78.4	1.03183
	79.8	1.04155
	81.2	0.97541
	82.6	1.01988
	84	1.0603
	85.4	1.10248
	86.8	0.859084
	88.2	0.902797
	89.6	0.966687
	91	0.911877
	92.4	0.957583
	93.8	0.873073
	95.2	0.916349
	96.6	0.780362
	98	0.998175
	99.4	0.932063
	100.8	1.00145
	102.2	0.880216
	103.6	1.15144
	105	0.795811
	106.4	0.955176
	107.8	0.971761
	109.2	0.86668
	110.6	0.820517
	112	0.776263
	113.4	0.817698
	114.8	1.00716
	116.2	0.798839
	117.6	0.738739
	119	0.863219
	120.4	0.768787
	121.8	0.780105
	123.2	0.839371
	124.6	0.938492
	126	0.772681
	127.4	0.678009
	128.8	0.855406
	130.2	0.799108
	131.6	0.693422
	133	0.842307
	134.4	0.872219
	135.8	0.874325
	137.2	0.849494
	138.6	0.775589
	140	0.797179
	141.4	0.760397
	142.8	0.721509
	144.2	0.692616
	145.6	0.719512
	147	0.844942
	148.4	0.724545
	149.8	0.726835
	151.2	0.821295
	152.6	0.696811
	154	0.766116
	155.4	0.691874
	156.8	0.657506
	158.2	0.69272
	159.6	0.701118
	161	0.668347
	162.4	0.603406
	163.8	0.813843
	165.2	0.511039
	166.6	0.693787
	168	0.736397
	169.4	0.607076
	170.8	0.721405
	172.2	0.598858
	173.6	0.741699
	175	0.836736
	176.4	0.497652
	177.8	0.57941
	179.2	0.713684
	180.6	0.570759
	182	0.654839
	183.4	0.701949
	184.8	0.67997
	186.2	0.776893
	187.6	0.724942
	189	0.535777
	190.4	0.595641
	191.8	0.536327
	193.2	0.71066
	194.6	0.778982
	196	0.554239
	197.4	0.707552
	198.8	0.551371
	200.2	0.866788
	201.6	0.629126
	203	0.598613
	204.4	0.593467
	205.8	0.499071
	207.2	0.493116
	208.6	0.583914
	210	0.741586
	211.4	0.733958
	212.8	0.690229
	214.2	0.532023
	215.6	0.812472
	217	0.753871
	218.4	0.820826
	219.8	0.599042
	221.2	0.529613
	222.6	0.565573
	224	0.588318
	225.4	0.698263
	226.8	0.450839
	228.2	0.632423
	229.6	0.703958
	231	0.556613
	232.4	0.647776
	-9.8	0.77304
	-8.4	0.752884
	-7	0.00857705
	-5.6	0.0504075
	-4.2	0.805301
	-2.8	0.384851
	-1.4	0.0397897
	0	0.0130453
	1.4	0.124342
	2.8	0.224655
	4.2	0.399666
	5.6	0.547677
	7	0.671741
	8.4	0.761104
	9.8	0.807808
	11.2	0.905189
	12.6	0.924741
	14	0.844821
	15.4	0.938106
	16.8	1.0189
	18.2	0.890279
	19.6	1.03472
	21	1.01865
	22.4	0.943848
	23.8	0.964398
	25.2	1.01943
	26.6	1.11102
	28	0.996842
	29.4	1.02895
	30.8	1.05797
	32.2	1.099
	33.6	1.00254
	35	1.00051
	36.4	0.95819
	37.8	1.1244
	39.2	1.02269
	-4.2	0.00921211
	-2.8	0.248883
	-1.4	0.159409
	0	0.272089
	1.4	0.299379
	2.8	0.424266
	4.2	0.474298
	5.6	0.744348
	7	0.67931
	8.4	0.957559
	9.8	0.900629
	11.2	0.904357
	12.6	1.02091
	14	0.953411
	15.4	0.861348
	16.8	1.0141
	18.2	0.903714
	19.6	1.02229
	21	0.984126
	22.4	1.07916
	23.8	1.15231
	25.2	0.87366
	26.6	1.11758
	28	1.05036
	29.4	1.06038
	30.8	1.03887
	32.2	1.06507
	33.6	1.14822
	35	0.95989
	36.4	0.867301
	37.8	0.998431
	39.2	0.982183
	40.6	0.924421
	42	0.92887
	43.4	0.884885
	44.8	1.04
	46.2	1.03633
	47.6	1.06351
	49	1.02479
	50.4	0.943865
	-8.4	0.0701291
	-7	0.109085
	-5.6	0.307383
	-4.2	0.191841
	-2.8	0.169282
	-1.4	0.143079
	0	0.119256
	1.4	0.219962
	2.8	0.327995
	4.2	0.416262
	5.6	0.376444
	7	0.564225
	8.4	0.631753
	9.8	0.645258
	11.2	0.736717
	12.6	0.847161
	14	0.826544
	15.4	0.917247
	16.8	0.912725
	18.2	0.917321
	19.6	0.846981
	21	0.90848
	22.4	0.838297
	23.8	0.814768
	25.2	0.862509
	26.6	0.87039
	28	1.00385
	29.4	0.959227
	30.8	1.01526
	32.2	0.940057
	33.6	1.03147
	35	1.0366
	36.4	0.953447
	37.8	1.01283
	39.2	0.992412
	40.6	1.00732
	42	1.01364
	43.4	1.02189
	44.8	1.0568
	46.2	0.9744
	47.6	1.08366
	49	1.08308
	50.4	1.16226
	51.8	1.03755
	53.2	1.01822
	54.6	1.01805
	56	1.06822
	57.4	1.09469
	58.8	1.07664
	60.2	0.975391
	61.6	0.975524
	63	1.05411
	64.4	1.03502
	65.8	0.993288
	67.2	1.0138
	68.6	1.04105
	70	0.995473
	71.4	0.974474
	72.8	0.976165
	74.2	1.00058
	75.6	1.01294
	77	0.986305
	78.4	0.999455
	79.8	0.937974
	81.2	0.949409
	82.6	1.01705
	84	0.952465
	85.4	1.00227
	86.8	0.958466
	88.2	1.00989
	89.6	0.983955
	91	0.996547
	92.4	1.02782
	93.8	0.934619
	95.2	1.01895
	96.6	0.954074
	98	0.888928
	99.4	0.957226
	100.8	0.898561
	102.2	0.814081
	103.6	0.824055
	105	0.981977
	106.4	1.02232
	107.8	0.875543
	109.2	0.957065
	110.6	1.03238
	112	0.938684
	113.4	0.920916
	114.8	1.08692
	116.2	1.05464
	117.6	1.03436
	119	1.02208
	120.4	1.10992
	121.8	0.99845
	123.2	1.0653
	124.6	1.07795
	126	1.04087
	127.4	0.963697
	128.8	1.00597
	130.2	1.02274
	131.6	1.11557
	133	1.0822
	134.4	1.04349
	135.8	1.03159
	137.2	1.09196
	138.6	1.10869
	140	1.11611
	141.4	1.13458
	142.8	1.10105
	144.2	1.08495
	145.6	1.09933
	147	1.13849
	148.4	1.11378
	149.8	1.16228
	151.2	1.24625
	152.6	1.07519
	154	1.09452
	155.4	1.30641
	156.8	1.26524
	158.2	1.255
	159.6	1.2735
	161	1.22717
	162.4	1.16154
	163.8	1.16294
	165.2	1.35304
	166.6	1.22858
	168	1.37252
	169.4	1.17009
	170.8	1.31989
	172.2	1.20071
	173.6	1.24937
	175	1.17093
	176.4	1.07388
	177.8	1.09845
	179.2	1.25398
	180.6	1.26473
	182	1.37998
	183.4	1.28522
	184.8	1.22822
	186.2	1.24517
	187.6	1.23981
	189	1.15956
	190.4	1.1526
	191.8	1.24152
	193.2	1.2438
	194.6	1.32282
	196	1.26349
	197.4	1.31585
	198.8	1.29723
	200.2	1.23511
	201.6	1.23066
	203	1.22445
	204.4	1.2631
	205.8	1.23496
	207.2	1.41716
	208.6	1.31335
	210	1.25554
	211.4	1.2461
	212.8	1.23165
	214.2	1.3547
	215.6	1.39102
	217	1.19404
	218.4	1.29929
	219.8	1.26998
	221.2	1.18734
	222.6	1.31293
	224	1.3244
	225.4	1.28811
	226.8	1.41749
	228.2	1.26688
	229.6	1.26354
	231	1.33157
	232.4	1.25021
	233.8	1.30019
	235.2	1.40095
	236.6	1.36529
	238	1.40262
	239.4	1.25887
	240.8	1.30359
	242.2	1.23706
	243.6	1.23826
	245	1.45354
	246.4	1.39873
	247.8	1.24608
	249.2	1.47394
	250.6	1.35579
	252	1.31282
	253.4	1.33831
	254.8	1.39778
	256.2	1.34357
	257.6	1.37838
	259	1.37136
	260.4	1.39651
	261.8	1.38993
	263.2	1.12855
	264.6	1.34963
	266	1.4458
	267.4	1.23204
	268.8	1.4913
	270.2	1.37201
	271.6	1.47457
	273	1.29919
	274.4	1.36865
	275.8	1.32465
	277.2	1.41364
	278.6	1.32592
	280	1.38463
	281.4	1.39421
	282.8	1.44588
	284.2	1.2943
	285.6	1.44038
	287	1.29606
	288.4	1.37596
	289.8	1.36519
	291.2	1.41151
	292.6	1.4454
	294	1.54765
	295.4	1.35703
	296.8	1.36661
	298.2	1.30834
	299.6	0.836845
	301	0.878203
	302.4	0.813993
	-8.4	0.166388
	-7	0.285408
	-5.6	0.200459
	-4.2	0.0904942
	-2.8	0.0478646
	-1.4	0.187555
	0	0.213562
	1.4	0.170351
	2.8	0.207952
	4.2	0.288405
	5.6	0.525584
	7	0.640767
	8.4	0.800292
	9.8	0.8559
	11.2	0.733
	12.6	0.860965
	14	0.853147
	15.4	0.912138
	16.8	0.854629
	18.2	0.902698
	19.6	0.749695
	21	1.27273
	22.4	0.727321
	23.8	0.906802
	25.2	1.1085
	26.6	0.861833
	28	1.08233
	29.4	1.09602
	30.8	0.856226
	32.2	0.83245
	33.6	0.879413
	35	1.02813
	36.4	0.853752
	37.8	0.874407
	39.2	0.864654
	40.6	1.02616
	42	1.27284
	43.4	1.04901
	44.8	0.848746
	46.2	1.3044
	47.6	1.14215
	49	0.86866
	50.4	0.897192
	51.8	1.12385
	53.2	0.924826
	54.6	1.12175
	56	1.16869
	57.4	1.15818
	58.8	0.917423
	60.2	1.14708
	61.6	1.04953
	63	0.901669
	64.4	0.914357
	65.8	1.11562
	67.2	0.978524
	68.6	0.926368
	70	1.01405
	71.4	0.790653
	72.8	1.06905
	74.2	1.11194
	75.6	0.980396
	77	1.01784
	78.4	0.983784
	79.8	1.05976
	81.2	1.01117
	82.6	0.979108
	84	1.0589
	85.4	0.923446
	86.8	0.966238
	88.2	0.956048
	89.6	1.05825
	91	0.913231
	92.4	0.99986
	93.8	0.963697
	95.2	1.04094
	-5.6	0.19118
	-4.2	0.184334
	-2.8	0.0926572
	-1.4	0.198753
	0	0.0685135
	1.4	0.269151
	2.8	0.227904
	4.2	0.197061
	5.6	0.325687
	7	0.409756
	8.4	0.572807
	9.8	0.551542
	11.2	0.547933
	12.6	0.418565
	14	0.546263
	15.4	0.518045
	16.8	0.383295
	18.2	0.331138
	19.6	0.653087
	21	0.39147
	22.4	0.400675
	23.8	0.56457
	25.2	0.675031
	26.6	0.600632
	28	0.823786
	29.4	0.921609
	30.8	0.749254
	32.2	0.76961
	33.6	0.673753
	35	0.560981
	36.4	0.400796
	37.8	0.487853
	39.2	0.466575
	40.6	0.637742
	42	0.460407
	43.4	0.507834
	44.8	0.936892
	46.2	0.81058
	47.6	0.749102
	49	0.780261
	50.4	1.00332
	51.8	0.869647
	53.2	0.930738
	54.6	1.05735
	56	0.972532
	57.4	0.857876
	58.8	1.09664
	60.2	0.825419
	61.6	1.00306
	63	1.00057
	64.4	1.11883
	65.8	1.30427
	67.2	1.00281
	68.6	1.091
	70	1.21068
	71.4	1.0034
	72.8	0.936011
	74.2	0.931562
	75.6	0.925146
	77	1.03907
	78.4	1.09245
	79.8	1.08222
	81.2	1.1373
	82.6	1.11326
	84	1.08826
	85.4	1.12845
	86.8	0.919698
	88.2	1.06983
	89.6	1.22464
	91	1.27347
	92.4	1.10868
	93.8	0.712375
	95.2	0.832237
	96.6	0.696385
	98	0.868355
	99.4	1.0216
	100.8	0.98081
	102.2	1.05187
	103.6	1.13682
	105	1.1237
	106.4	0.867122
	107.8	0.943745
	109.2	1.14155
	110.6	1.08779
	112	1.03235
	113.4	1.18992
	114.8	1.14312
	116.2	1.18357
	117.6	0.962469
	119	0.886139
	120.4	0.961284
	121.8	1.21044
	123.2	1.03009
	124.6	0.852259
	126	1.05026
	127.4	1.04073
	128.8	1.09369
	130.2	1.09635
	131.6	1.14131
	133	0.9628
	134.4	0.779152
	135.8	0.974956
	137.2	0.690944
	138.6	0.854608
	140	0.640989
	141.4	0.951728
	142.8	1.033
	144.2	0.587798
	145.6	0.946308
	147	0.912332
	148.4	1.09979
	149.8	1.1129
	151.2	0.86507
	152.6	1.01222
	154	1.01101
	155.4	1.2115
	156.8	1.17064
	158.2	1.17437
	159.6	1.22894
	161	1.0091
	162.4	0.90345
	163.8	1.05158
	165.2	0.882123
	166.6	1.14059
	168	1.24566
	169.4	0.978593
	170.8	1.20204
	172.2	1.02594
	173.6	1.01837
	175	0.617248
	176.4	0.698958
	177.8	0.959535
	179.2	0.987288
	180.6	0.890009
	182	0.648331
	183.4	0.942127
	184.8	0.935742
	186.2	0.985704
	187.6	1.03738
	189	0.696234
	-5.6	0.0522292
	-4.2	0.0955184
	-2.8	0.0786987
	-1.4	0.0629281
	0	0.145478
	1.4	0.157673
	2.8	0.286236
	4.2	0.307011
	5.6	0.363995
	7	0.379675
	8.4	0.574796
	9.8	0.683727
	11.2	0.638169
	12.6	0.857575
	14	0.834642
	15.4	0.901635
	16.8	0.92293
	18.2	1.01331
	19.6	0.914341
	21	0.845879
	22.4	0.852775
	23.8	0.829628
	25.2	0.811888
	26.6	0.829478
	28	0.887151
	29.4	0.761644
	30.8	0.680117
	32.2	0.897955
	33.6	0.805938
	35	0.703439
	36.4	0.791583
	37.8	0.780559
	39.2	0.813431
	40.6	0.967906
	42	0.863555
	43.4	0.856848
	44.8	0.825122
	46.2	0.883367
	47.6	0.883033
	49	0.84822
	50.4	0.900639
	51.8	0.844884
	53.2	0.916796
	54.6	0.894624
	56	0.829727
	57.4	0.879468
	58.8	0.939889
	60.2	0.98719
	61.6	0.918439
	63	0.92537
	64.4	0.96107
	65.8	0.865308
	67.2	0.787963
	68.6	0.790463
	70	0.901938
	71.4	0.830992
	72.8	0.896003
	74.2	0.966457
	75.6	0.91713
	77	0.929672
	78.4	0.918832
	79.8	0.90751
	81.2	0.93016
	82.6	0.942368
	84	0.994524
	85.4	0.96104
	86.8	0.950071
	88.2	0.866149
	89.6	0.895655
	91	0.964286
	92.4	0.917055
	93.8	0.928641
	95.2	0.958963
	96.6	0.934711
	98	1.0638
	99.4	1.04906
	100.8	0.942114
	102.2	0.946237
	103.6	0.966372
	105	1.02164
	106.4	0.953905
	107.8	1.0321
	109.2	0.895501
	110.6	1.04675
	112	0.918424
	113.4	0.903387
	114.8	0.943349
	116.2	0.989166
	117.6	1.00047
	119	1.0024
	120.4	1.05925
	121.8	0.994683
	123.2	0.871024
	124.6	0.952177
	126	0.951704
	127.4	0.948333
	128.8	0.958177
	130.2	0.887181
	131.6	1.04704
	133	1.01995
	134.4	1.09765
	135.8	1.05171
	137.2	0.993324
	138.6	1.06911
	140	1.1615
	141.4	0.980946
	142.8	1.07816
	144.2	1.10153
	145.6	1.17968
	147	1.1364
	148.4	1.08899
	149.8	1.00222
	151.2	1.01151
	152.6	1.07486
	154	1.10565
	155.4	1.07147
	156.8	0.94442
	158.2	1.0198
	159.6	1.07695
	161	1.02125
	162.4	1.00079
	163.8	1.10183
	165.2	1.00072
	166.6	1.08515
	168	1.06271
	169.4	1.00568
	170.8	0.982026
	172.2	1.13612
	173.6	1.02747
	175	1.17575
	176.4	1.08497
	177.8	1.09414
	179.2	1.00895
	180.6	0.896257
	182	1.11319
	183.4	0.958251
	184.8	0.944918
	186.2	1.0772
	187.6	1.03607
	189	1.02492
	190.4	1.11215
	191.8	1.00533
	193.2	1.15606
	194.6	1.02416
	196	1.15879
	197.4	1.03604
	198.8	1.06764
	200.2	1.11228
	201.6	1.06555
	203	1.03085
	204.4	1.08308
	205.8	1.0836
	207.2	0.884582
	208.6	1.03454
	210	1.02177
	211.4	1.01845
	212.8	0.889959
	214.2	0.975195
	215.6	1.04294
	217	1.02255
	218.4	0.758333
	219.8	0.958924
	221.2	0.839561
	222.6	1.0958
	224	0.922248
	225.4	1.01111
	226.8	1.09595
	228.2	0.947482
	229.6	1.21866
	231	1.0357
	232.4	0.991412
	233.8	1.09011
	-11.2	0.0198004
	-9.8	0.117011
	-8.4	0.0525182
	-7	0.0897188
	-5.6	0.098764
	-4.2	0.132906
	-2.8	0.125741
	-1.4	0.135209
	0	0.239322
	1.4	0.255155
	2.8	0.285851
	4.2	0.202194
	5.6	0.212232
	7	0.254607
	8.4	0.362261
	9.8	0.300503
	11.2	0.355233
	12.6	0.213759
	14	0.443182
	15.4	0.739841
	16.8	0.715178
	18.2	0.768621
	19.6	0.844988
	21	0.784139
	22.4	0.92628
	23.8	0.864067
	25.2	0.802088
	26.6	0.99452
	28	0.911737
	29.4	0.825811
	30.8	0.817294
	32.2	1.01225
	33.6	0.867044
	35	0.968765
	36.4	1.19825
	37.8	1.20149
	39.2	1.12866
	40.6	0.998544
	42	0.881612
	43.4	0.884901
	44.8	1.05183
	46.2	1.05502
	47.6	0.969842
	49	0.93468
	50.4	1.03943
	51.8	1.01763
	53.2	1.02033
	54.6	1.03685
	56	0.987221
	57.4	0.967011
	58.8	0.876374
	60.2	0.935815
	61.6	0.998905
	63	0.945048
	64.4	0.948551
	65.8	0.899361
	67.2	1.06942
	68.6	1.21967
	70	1.05838
	71.4	0.973292
	72.8	0.942173
	74.2	1.05366
	75.6	0.979056
	77	1.01629
	78.4	0.971211
	79.8	0.985594
	81.2	1.03015
	82.6	1.02935
	84	0.966134
	85.4	1.27302
	86.8	0.977389
	88.2	0.995431
	89.6	1.13167
	91	1.20638
	92.4	1.02308
	93.8	0.968824
	95.2	1.10881
	96.6	1.13016
	98	1.13954
	-1.4	0.0380845
	0	0.0594825
	1.4	0.211426
	2.8	0.233035
	4.2	0.297578
	5.6	0.443871
	7	0.632427
	8.4	0.804054
	9.8	0.885758
	11.2	0.84147
	12.6	0.946338
	14	0.87631
	15.4	0.855697
	16.8	0.907065
	18.2	0.821588
	19.6	0.914796
	21	0.874855
	22.4	0.911197
	23.8	0.98155
	25.2	0.92594
	26.6	0.994128
	28	0.939072
	29.4	1.02987
	30.8	1.05333
	32.2	0.961728
	33.6	0.919389
	35	0.960045
	36.4	1.03975
	37.8	1.06462
	39.2	1.05603
	40.6	1.09057
	42	0.838966
	43.4	0.95524
	44.8	0.957211
	46.2	0.950453
	47.6	1.06181
	49	1.06322
	50.4	0.830596
	51.8	1.01722
	53.2	1.02383
	54.6	1.07968
	56	0.967767
	57.4	1.11823
	58.8	1.07103
	60.2	1.06144
	61.6	0.976623
	63	1.06453
	64.4	1.14192
	65.8	1.1172
	67.2	1.04651
	68.6	1.05069
	70	1.13577
	71.4	1.01203
	72.8	1.14012
	74.2	0.999419
	75.6	1.13092
	77	1.01628
	78.4	1.00013
	79.8	1.06534
	81.2	0.871814
	82.6	0.974665
	84	1.11684
	85.4	1.03764
	86.8	1.08429
	88.2	1.05327
	89.6	1.06779
	91	0.954712
	92.4	1.00582
	93.8	1.02834
	95.2	1.07518
	96.6	1.13609
	98	0.914576
	99.4	1.06098
	100.8	0.938565
	102.2	0.99135
	103.6	1.08718
	105	0.994729
	106.4	0.990703
	107.8	1.0105
	109.2	1.03674
	110.6	0.916221
	112	1.03517
	113.4	1.03744
	114.8	1.0345
	116.2	0.982866
	117.6	0.918095
	119	0.946655
	120.4	1.10394
	121.8	1.06788
	123.2	1.09863
	124.6	0.915257
	126	0.867818
	127.4	0.992166
	128.8	1.05044
	130.2	0.909184
	131.6	1.19115
	133	0.938662
	134.4	0.915194
	135.8	0.962705
	137.2	0.956683
	138.6	1.05331
	140	1.00398
	141.4	0.950102
	142.8	1.03461
	144.2	1.16269
	145.6	0.971819
	147	0.952999
	148.4	0.87593
	149.8	1.00117
	151.2	1.11021
	152.6	0.952872
	154	0.98594
	155.4	1.07753
	156.8	1.03983
	158.2	0.972339
	159.6	0.947463
	161	0.876649
	162.4	0.88726
	163.8	0.994314
	165.2	0.965665
	166.6	1.01968
	168	0.955494
	169.4	0.815248
	170.8	1.10239
	-8.4	0.0360193
	-7	0.0594576
	-5.6	0.000549915
	-4.2	0.0508611
	-2.8	0.17224
	-1.4	0.0678324
	0	0.115609
	1.4	0.149636
	2.8	0.242745
	4.2	0.340873
	5.6	0.334991
	7	0.429046
	8.4	0.434447
	9.8	0.589478
	11.2	0.567586
	12.6	0.6737
	14	0.629966
	15.4	0.611216
	16.8	0.720362
	18.2	0.764564
	19.6	0.746263
	21	0.729325
	22.4	0.768633
	23.8	0.767107
	25.2	0.899482
	26.6	0.80794
	28	0.90734
	29.4	0.860011
	30.8	0.888684
	32.2	1.00195
	33.6	0.839799
	35	0.76685
	36.4	0.794528
	37.8	0.844605
	39.2	0.901745
	40.6	0.988236
	42	0.955699
	43.4	0.987785
	44.8	1.03462
	46.2	0.987131
	47.6	0.919051
	49	0.848452
	50.4	0.956096
	51.8	1.00489
	53.2	1.00749
	54.6	0.982284
	56	1.05668
	57.4	0.916356
	58.8	0.995298
	60.2	1.17891
	61.6	1.23807
	63	1.18367
	64.4	0.858205
	65.8	1.03316
	67.2	1.01456
	68.6	1.07593
	70	1.05355
	71.4	0.951775
	72.8	1.08892
	74.2	1.00315
	75.6	1.16302
	77	1.09784
	78.4	1.2732
	79.8	0.996479
	81.2	1.2826
	82.6	1.33911
	84	1.407
	85.4	1.48545
	86.8	1.33809
	88.2	1.42657
	89.6	1.38964
	91	1.34658
	92.4	1.37038
	93.8	1.40872
	95.2	1.45346
	96.6	1.38373
	98	1.29702
	99.4	1.36978
	100.8	1.48503
	102.2	1.53512
	103.6	1.45524
	105	1.50428
	106.4	1.38776
	107.8	1.50015
	109.2	1.48539
	110.6	1.4993
	112	1.55116
	113.4	1.55822
	114.8	1.63918
	116.2	1.59041
	117.6	1.50725
	119	1.57164
	120.4	1.5196
	121.8	1.55989
	123.2	1.52855
	124.6	1.42973
	126	1.3862
	127.4	1.44701
	128.8	1.25924
	130.2	1.48945
	131.6	1.43208
	133	1.49892
	134.4	1.53714
	135.8	1.47627
	137.2	1.37956
	138.6	1.43525
	140	1.50161
	141.4	1.36547
	142.8	1.43201
	144.2	1.517
	145.6	1.50705
	147	1.50613
	148.4	1.55723
	149.8	1.50641
	151.2	1.59038
	152.6	1.46604
	154	1.511
	155.4	1.50205
	156.8	1.55913
	158.2	1.41756
	159.6	1.45707
	161	1.45448
	162.4	1.26307
	163.8	1.4387
	165.2	1.42521
	166.6	1.4357
	168	1.54805
	169.4	1.4594
	170.8	1.46675
	172.2	1.44877
	173.6	1.50899
	175	1.39667
	176.4	1.56898
	177.8	1.46087
	179.2	1.36247
	180.6	1.5312
	182	1.52565
	183.4	1.52163
	184.8	1.60427
	186.2	1.60547
	187.6	1.47855
	189	1.5274
	190.4	1.60374
	191.8	1.40453
	193.2	1.47458
	194.6	1.47407
	196	1.52215
	197.4	1.60545
	198.8	1.45443
	200.2	1.48747
	201.6	1.54504
	203	1.41277
	204.4	1.50365
	205.8	1.38574
	207.2	1.4942
	208.6	1.41823

## Sheet: Fig 1d
Time (s)	Weak Deformation PAM	Time (s)	Moderate Deformation PAM	Time (s)	Strong Deformation PAM
-8.4	0.169967	-8.4	0.405819	-9.8	0.77304
-7	0.0721736	-7	0.422656	-8.4	0.752884
-5.6	0.0937545	-5.6	0.418986	-7	0.00857705
-4.2	0.0806172	-4.2	0.368607	-5.6	0.0504075
-2.8	0.265734	-2.8	0.172196	-4.2	0.805301
-1.4	0.078231	-1.4	0.350564	-2.8	0.384851
0	0.198515	0	0.318519	-1.4	0.0397897
1.4	0.278922	1.4	0.396654	0	0.0130453
2.8	0.428717	2.8	0.587503	1.4	0.124342
4.2	0.388272	4.2	0.428808	2.8	0.224655
5.6	0.457329	5.6	0.699891	4.2	0.399666
7	0.447543	7	0.529039	5.6	0.547677
8.4	0.497226	8.4	0.552678	7	0.671741
9.8	0.736528	9.8	0.668431	8.4	0.761104
11.2	0.919277	11.2	0.5531	9.8	0.807808
12.6	1.11216	12.6	0.713046	11.2	0.905189
14	1.01716	14	0.783049	12.6	0.924741
15.4	0.803093	15.4	0.677251	14	0.844821
16.8	0.986799	16.8	0.761672	15.4	0.938106
18.2	1.00477	18.2	0.848399	16.8	1.0189
19.6	0.908929	19.6	0.838068	18.2	0.890279
21	0.889355	21	0.959765	19.6	1.03472
22.4	1.00918	22.4	0.952228	21	1.01865
23.8	1.04101	23.8	0.986291	22.4	0.943848
25.2	0.928989	25.2	0.971283	23.8	0.964398
26.6	0.957595	26.6	0.959708	25.2	1.01943
28	0.949782	28	0.936422	26.6	1.11102
29.4	1.02079	29.4	0.998765	28	0.996842
30.8	1.02753	30.8	0.840879	29.4	1.02895
32.2	0.993913	32.2	1.10915	30.8	1.05797
33.6	0.962126	33.6	0.952902	32.2	1.099
35	0.913693	35	1.01252	33.6	1.00254
36.4	1.03924	36.4	0.941259	35	1.00051
37.8	1.01845	37.8	0.939178	36.4	0.95819
39.2	1.1003	39.2	1.00377	37.8	1.1244
40.6	1.14625	40.6	0.903422	39.2	1.02269
42	1.12721	42	1.03713
43.4	1.09579	43.4	1.08953
44.8	0.999794	44.8	1.03049
46.2	0.994355	46.2	1.09581
47.6	1.12095	47.6	0.943297
49	0.888684	49	0.87122
50.4	1.14598	50.4	1.00892
51.8	1.01523	51.8	1.04198
53.2	1.07551	53.2	1.20592
54.6	1.04147	54.6	1.0661
56	1.09698	56	1.06142
57.4	0.957911	57.4	1.10134
58.8	1.03734	58.8	1.125
60.2	1.0751	60.2	1.20321
61.6	1.22143	61.6	1.10324
63	1.03816	63	1.10578
64.4	1.10232	64.4	1.05016
65.8	0.980545	65.8	1.05151
67.2	1.04812	67.2	1.17347
68.6	1.03197	68.6	1.04892
70	1.06677	70	0.870202
71.4	1.15768	71.4	1.06972
72.8	1.1618	72.8	0.982176
74.2	0.991898	74.2	0.982802
75.6	1.028	75.6	1.04619
77	0.885217	77	0.951607
78.4	1.02939	78.4	1.03183
79.8	0.954672	79.8	1.04155
81.2	1.23747	81.2	0.97541
82.6	0.864793	82.6	1.01988
84	1.00272	84	1.0603
85.4	1.12554	85.4	1.10248
86.8	0.902888	86.8	0.859084
88.2	1.07867	88.2	0.902797
89.6	1.03769	89.6	0.966687
91	1.0007	91	0.911877
92.4	0.938968	92.4	0.957583
93.8	0.910677	93.8	0.873073
95.2	1.00911	95.2	0.916349
96.6	1.0053	96.6	0.780362
98	1.00205	98	0.998175
99.4	0.917543	99.4	0.932063
100.8	0.831758	100.8	1.00145
102.2	1.03329	102.2	0.880216
103.6	0.999813	103.6	1.15144
105	0.962636	105	0.795811
106.4	1.00717	106.4	0.955176
107.8	1.052	107.8	0.971761
109.2	0.974509	109.2	0.86668
110.6	0.974737	110.6	0.820517
112	1.01071	112	0.776263
113.4	1.09467	113.4	0.817698
114.8	0.900781	114.8	1.00716
116.2	1.07319	116.2	0.798839
117.6	0.95509	117.6	0.738739
119	0.988207	119	0.863219
120.4	1.02622	120.4	0.768787
121.8	1.03607	121.8	0.780105
123.2	1.04003	123.2	0.839371
124.6	0.895861	124.6	0.938492
126	1.04052	126	0.772681
127.4	1.31686	127.4	0.678009
128.8	1.06499	128.8	0.855406
130.2	0.986377	130.2	0.799108
131.6	0.989183	131.6	0.693422
133	0.923822	133	0.842307
134.4	1.10494	134.4	0.872219
135.8	0.920306	135.8	0.874325
137.2	1.05043	137.2	0.849494
138.6	0.986076	138.6	0.775589
140	1.11494	140	0.797179
141.4	0.926381	141.4	0.760397
142.8	0.937249	142.8	0.721509
144.2	0.963772	144.2	0.692616
145.6	1.16718	145.6	0.719512
147	0.923958	147	0.844942
148.4	0.895556	148.4	0.724545
149.8	0.950549	149.8	0.726835
151.2	0.951346	151.2	0.821295
152.6	0.878424	152.6	0.696811
154	0.980054	154	0.766116
155.4	0.933058	155.4	0.691874
156.8	0.933068	156.8	0.657506
158.2	0.984478	158.2	0.69272
159.6	1.01825	159.6	0.701118
161	0.910206	161	0.668347
162.4	0.986984	162.4	0.603406
163.8	1.065	163.8	0.813843
165.2	0.891977	165.2	0.511039
166.6	0.914183	166.6	0.693787
168	1.01834	168	0.736397
169.4	1.00779	169.4	0.607076
170.8	0.909633	170.8	0.721405
172.2	1.0253	172.2	0.598858
173.6	1.0055	173.6	0.741699
175	0.958086	175	0.836736
176.4	1.04488	176.4	0.497652
177.8	1.06306	177.8	0.57941
179.2	0.984424	179.2	0.713684
180.6	0.974805	180.6	0.570759
182	1.03374	182	0.654839
183.4	0.898178	183.4	0.701949
184.8	0.96249	184.8	0.67997
186.2	0.911726	186.2	0.776893
187.6	0.996186	187.6	0.724942
189	0.95391	189	0.535777
190.4	0.969759	190.4	0.595641
191.8	0.975067	191.8	0.536327
193.2	1.02653	193.2	0.71066
194.6	0.851828	194.6	0.778982
196	1.00706	196	0.554239
197.4	1.02088	197.4	0.707552
198.8	0.988144	198.8	0.551371
200.2	1.052	200.2	0.866788
201.6	1.03015	201.6	0.629126
203	1.02369	203	0.598613
204.4	0.969643	204.4	0.593467
205.8	1.04117	205.8	0.499071
207.2	0.952293	207.2	0.493116
208.6	0.975766	208.6	0.583914
210	1.1025	210	0.741586
211.4	1.00836	211.4	0.733958
212.8	1.14714	212.8	0.690229
214.2	1.07783	214.2	0.532023
215.6	0.988474	215.6	0.812472
217	1.03108	217	0.753871
218.4	1.11422	218.4	0.820826
219.8	0.93468	219.8	0.599042
221.2	0.939997	221.2	0.529613
222.6	1.02531	222.6	0.565573
224	0.962014	224	0.588318
225.4	0.948248	225.4	0.698263
226.8	0.996341	226.8	0.450839
228.2	0.948874	228.2	0.632423
229.6	0.960718	229.6	0.703958
231	0.925803	231	0.556613
232.4	1.01396	232.4	0.647776
233.8	0.924594
235.2	0.948592
236.6	0.839226
238	0.909128
239.4	0.989392
240.8	0.820842
242.2	1.00829

## Sheet: Fig 1e
Time (s)	Membrane patch Norm	Parasite Norm
1.5	0.00691489	-0.522101
2.5	0.0179149	-1.3631
9.5	0.0699149	-1.2661
10.5	0.0729149	-0.972101
11.5	0.0359149	-1.1851
12.5	0.0379149	-0.810101
13.5	0.0169149	-0.866101
14.5	-0.0100851	-0.774101
15.5	0.00991489	-0.082101
16.5	-0.00308511	0.201899
17.5	0.0119149	0.244899
18.5	0.0339149	0.240899
19.5	0.0359149	0.293899
20.5	0.00891489	0.348899
21.5	-0.0450851	0.337899
22.5	-0.0280851	0.274899
23.5	0.00991489	0.277899
24.5	0.00191489	0.244899
25.5	0.0259149	0.218899
26.5	0.0119149	0.243899
27.5	0.00391489	0.248899
28.5	0.00191489	0.218899
29.5	-0.00908511	0.155899
30.5	-0.0140851	0.045899
31.5	-0.0160851	0.024899
32.5	-0.0190851	0.125899
33.5	-0.0410851	0.064899
34.5	-0.0300851	-0.096101
35.5	-0.0230851	-0.175101
36.5	-0.0130851	-0.053101
37.5	-0.00908511	0.179899
38.5	-0.0410851	0.260899
39.5	-0.0690851	0.226899
40.5	-0.0600851	0.160899
41.5	-0.0690851	-0.020101
42.5	-0.0670851	-0.183101
43.5	-0.0320851	-0.137101
44.5	-0.0150851	-0.035101
45.5	0.0179149	0.036899
46.5	0.00591489	0.119899
47.5	-0.0160851	0.204899
48.5	-0.0110851	0.202899
49.5	-0.0190851	-0.024101
50.5	-8.51064e-05	-0.294101
51.5	-0.00208511	-0.358101
52.5	-0.0170851	-0.104101
53.5	0.00691489	0.029899
54.5	-0.00908511	-0.113101
55.5	0.00691489	-0.075101
56.5	0.0569149	-0.090101
57.5	0.0329149	-0.087101
58.5	0.00291489	-0.044101
59.5	-0.00908511	0.112899
60.5	-0.0230851	0.304899
61.5	-0.0250851	0.080899
62.5	-0.0190851	-0.204101
63.5	-0.0330851	-0.271101
64.5	-0.0260851	0.069899
64.5	-0.00708511	0.360899
65.5	-0.0350851	0.124899
66.5	-0.0630851	-0.174101
67.5	-0.0460851	-0.065101
68.5	-0.0360851	0.196899
69.5	-0.0530851	0.204899
70.5	-0.0380851	0.223899
71.5	-0.0180851	0.201899
72.5	-0.0400851	0.192899
73.5	-0.0510851	0.300899
74.5	-0.0270851	0.282899
75.5	-0.0410851	0.014899
76.5	-0.0460851	-0.055101
77.5	-0.0250851	0.115899
78.5	-0.0220851	-0.096101
79.5	-0.0260851	0.078899
80.5	-0.0180851	0.364899
81.5	-0.0150851	0.088899
82.5	-0.0250851	-0.127101
83.5	-0.0200851	0.086899
84.5	-0.0180851	0.266899
85.5	-0.0160851	-0.054101
85.5	-0.00408511	-0.263101
86.5	0.00791489	-0.408101
87.5	0.0199149	-0.390101
88.5	0.0279149	-0.213101
89.5	0.00191489	0.015899
90.5	0.00391489	0.191899
91.5	-8.51064e-05	0.325899
92.5	0.0109149	0.260899
93.5	0.0489149	0.070899
94.5	0.0149149	-0.089101
95.5	-0.0290851	-0.234101
96.5	-0.0290851	0.069899
96.5	0.00491489	0.352899
97.5	-0.0160851	0.291899
98.5	-0.0160851	0.073899
99.5	0.0139149	0.138899
100.5	-0.00708511	-0.058101
101.5	-0.0100851	-0.155101
102.5	-0.00608511	-0.031101
103.5	-0.0150851	0.096899
104.5	-0.0150851	0.291899
105.5	-0.0190851	0.028899
106.5	-0.0310851	0.075899
107.5	0.00591489	0.089899
108.5	0.0239149	0.100899
109.5	0.0119149	0.091899
110.5	0.00791489	-0.166101
111.5	-0.0210851	-0.222101
112.5	0.000914894	0.015899
113.5	0.0429149	0.041899
114.5	0.0349149	0.00589899
115.5	-0.00608511	-0.128101
116.5	-0.0180851	-0.402101
117.5	-0.00608511	-0.252101
118.5	0.0209149	-0.193101
119.5	0.0249149	-0.214101
120.5	0.00191489	-0.258101
121.5	0.00891489	-0.366101
122.5	-8.51064e-05	-0.304101
123.5	-0.622085	0.035899
124.5	0.00191489	0.027899
125.5	0.0299149	-0.148101
126.5	0.0169149	0.156899
127.5	0.0159149	0.049899
128.5	0.0179149	-0.262101
129.5	-0.622085	0.010899
130.5	0.0229149	-0.019101
131.5	0.0419149	0.063899
132.5	0.0579149	0.104899
133.5	0.0759149	0.038899
134.5	0.0519149	0.086899
135.5	0.0209149	-0.202101
136.5	0.0269149	-0.217101
137.5	0.0509149	0.122899
138.5	0.0529149	0.049899
139.5	0.0259149	-0.264101
140.5	0.0119149	0.044899
	0.0309149	-2.7711
	0.0659149	-2.7711
	0.0539149	-2.7711
	0.0319149	-2.7711
	0.0799149	-2.7711
	0.0919149	-2.7711

## Sheet: Fig S1f
Microscope	Time	Intensity
SP8	0	0.973994
SP8	9.844	1
SP8	19.687	0.970669
SP8	29.531	0.922497
SP8	39.375	0.920874
SP8	49.218	0.862571
SP8	59.062	0.875248
SP8	68.906	0.887023
SP8	78.749	0.886397
SP8	88.593	0.849209
SP8	98.436	0.849332
SP8	108.28	0.806093
SP8	118.124	0.890578
SP8	127.967	0.885666
SP8	137.811	0.855376
SP8	147.655	0.86403
SP8	157.498	0.869635
SP8	167.342	0.881251
SP8	177.186	0.86595
SP8	187.029	0.878935
SP8	196.873	0.84096
SP8	206.717	0.801172
SP8	216.56	0.849967
SP8	226.404	0.833474
SP8	236.248	0.796442
SP8	246.091	0.782789
SP8	255.935	0.750574
SP8	265.778	0.803511
SP8	275.622	0.780402
SP8	285.466	0.778925
SP8	295.309	0.793947
SP8	305.153	0.79277
SP8	314.997	0.7902
SP8	324.84	0.736786
SP8	334.684	0.788612
SP8	344.528	0.762633
SP8	354.371	0.752757
SP8	364.215	0.788429
SP8	374.059	0.776466
SP8	383.902	0.734404
SP8	393.746	0.77315
SP8	403.59	0.766356
SP8	413.433	0.743289
SP8	423.277	0.719679
SP8	433.12	0.753063
SP8	442.964	0.734908
SP8	452.808	0.716109
SP8	462.651	0.718807
SP8	472.495	0.721491
SP8	482.339	0.682339
SP8	492.182	0.707739
SP8	502.026	0.678037
SP8	511.87	0.639702
SP8	521.713	0.670854
SP8	531.557	0.601256
SP8	541.401	0.647113
SP8	551.244	0.632507
SP8	561.088	0.63027
SP8	570.932	0.666035
SP8	580.775	0.612369
SP8	590.619	0.615793
SP8	600.462	0.619232
SP8	610.306	0.542145
SP8	620.15	0.594463
SP8	629.993	0.571946
SP8	639.837	0.604908
SP8	649.681	0.562229
SP8	659.524	0.628191
SP8	669.368	0.606633
SP8	679.212	0.600552
SP8	689.055	0.559084
SP8	698.899	0.643258
SP8	708.743	0.536388
SP8	718.586	0.591198
SP8	728.43	0.584874
SP8	738.273	0.589041
SP8	748.117	0.585794
SP8	757.961	0.601828
SP8	767.804	0.586115
SP8	777.648	0.581669
SP8	787.492	0.554971
SP8	797.335	0.5187
SP8	807.179	0.569496
SP8	817.023	0.586887
SP8	826.866	0.555064
SP8	836.71	0.556131
SP8	846.554	0.580579
SP8	856.397	0.557089
SP8	866.241	0.565845
SP8	876.085	0.567432
SP8	885.928	0.564371
SP8	895.772	0.540324
SP8	905.616	0.528666
SP8	915.459	0.482531
SP8	925.303	0.516792
SP8	935.146	0.522885
SP8	944.99	0.487359
SP8	954.834	0.495986
SP8	964.677	0.521729
SP8	974.521	0.480156
SP8	984.365	0.528175
SP8	994.208	0.540285
SP8	1004.05	0.536295
SP8	1013.9	0.496429
SP8	1023.74	0.513207
SP8	1033.58	0.513273
SP8	1043.43	0.513737
SP8	1053.27	0.52405
SP8	1063.11	0.52597
SP8	1072.96	0.509199
SP8	1082.8	0.520246
SP8	1092.64	0.493272
SP8	1102.49	0.497987
SP8	1112.33	0.507399
SP8	1122.18	0.499593
SP8	1132.02	0.491247
SP8	1141.86	0.489121
SP8	1151.71	0.474746
SP8	1161.55	0.478978
SP8	1171.39	0.463909
SP8	1181.24	0.470394
SP8	1191.08	0.469726
SP8	1200.92	0.493859
SP8	1210.77	0.478283
SP8	1220.61	0.501641
SP8	1230.46	0.479344
SP8	1240.3	0.471136
SP8	1250.14	0.458376
SP8	1259.99	0.46395
SP8	1269.83	0.454575
SP8	1279.67	0.452334
SP8	1289.52	0.442162
SP8	1299.36	0.458741
SP8	1309.2	0.438876
SP8	1319.05	0.448982
SP8	1328.89	0.432517
SP8	1338.74	0.436345
SP8	1348.58	0.439858
SP8	1358.42	0.433625
SP8	1368.27	0.413852
SP8	1378.11	0.429995
SP8	1387.95	0.423498
SP8	1397.8	0.43281
SP8	1407.64	0.410264
SP8	1417.48	0.422273
SP8	1427.33	0.416686
SP8	1437.17	0.415811
SP8	1447.02	0.412157
SP8	1456.86	0.422054
SP8	1466.7	0.417935
SP8	1476.55	0.418813
SP8	1486.39	0.412028
SP8	1496.23	0.400229
SP8	1506.08	0.412807
SP8	1515.92	0.407844
SP8	1525.77	0.396884
SP8	1535.61	0.396359
SP8	1545.45	0.384528
SP8	1555.3	0.394748
SP8	1565.14	0.398019
SP8	1574.98	0.392522
SP8	1584.83	0.382943
SP8	1594.67	0.382643
SP8	1604.51	0.392957
SP8	1614.36	0.396488
SP8	1624.2	0.391198
SP8	1634.05	0.395715
SP8	1643.89	0.372205
SP8	1653.73	0.39606
SP8	1663.58	0.394703
SP8	1673.42	0.386885
SP8	1683.26	0.383177
SP8	1693.11	0.395254
SP8	1702.95	0.371926
SP8	1712.8	0.383063
SP8	1722.64	0.376979
SP8	1732.48	0.369404
SP8	1742.33	0.360801
SP8	1752.17	0.364102
SP8	1762.01	0.363889
SP8	1771.86	0.375874
SP8	1781.7	0.365522
SP8	1791.54	0.371582
SP8	1801.39	0.36518
SP8	1811.23	0.354613
SP8	1821.08	0.368092
SP8	1830.92	0.345674
SP8	1840.76	0.324814
SP8	1850.61	0.330092
SP8	1860.45	0.340331
SP8	1870.29	0.34184
SP8	1880.14	0.348927
SP8	1889.98	0.304572
SP8	1899.82	0.32385
SP8	1909.67	0.330428
SP8	1919.51	0.320031
SP8	1929.36	0.329778
SP8	1939.2	0.332474
SP8	1949.04	0.326288
SP8	1958.89	0.33522
SP8	1968.73	0.328678
SP8	1978.57	0.321217
SP8	1988.42	0.346402
SP8	1998.26	0.33268
SP8	2008.1	0.317032
SP8	2017.95	0.303796
SP8	2027.79	0.323802
SP8	2037.63	0.32964
SP8	2047.48	0.330602
SP8	2057.32	0.319534
SP8	2067.17	0.305293
SP8	2077.01	0.32763
SP8	2086.85	0.289559
SP8	2096.7	0.30996
SP8	2106.54	0.313558
SP8	2116.38	0.286908
SP8	2126.23	0.299393
SP8	2136.07	0.28319
SP8	2145.91	0.289948
SP8	2155.76	0.297143
SP8	2165.6	0.29569
SP8	2175.45	0.310754
SP8	2185.29	0.283921
SP8	2195.13	0.283996
SP8	2204.98	0.290179
SP8	2214.82	0.277179
SP8	2224.66	0.265554
SP8	2234.51	0.266117
SP8	2244.35	0.276002
SP8	2254.2	0.277185
SP8	2264.04	0.275334
SP8	2273.88	0.288825
SP8	2283.73	0.267914
SP8	2293.57	0.27646
SP8	2303.41	0.282981
SP8	2313.26	0.2985
SP8	2323.1	0.295277
SP8	2332.94	0.300525
SP8	2342.79	0.302322
SP8	2352.63	0.29897
SP8	2362.47	0.284688
SP8	2372.32	0.283487
SP8	2382.16	0.269424
SP8	2392.01	0.247225
SP8	2401.85	0.257232
SP8	2411.69	0.251056
SP8	2421.54	0.265389
SP8	2431.38	0.255103
SP8	2441.22	0.253982
SP8	2451.07	0.264661
SP8	2460.91	0.247623
SP8	2470.76	0.258374
SP8	2480.6	0.241219
SP8	2490.44	0.23498
SP8	2500.29	0.226772
SP8	2510.13	0.235986
SP8	2519.97	0.226317
SP8	2529.82	0.223381
SP8	2539.66	0.216875
SP8	2549.51	0.210013
SP8	2559.35	0.207665
SP8	2569.19	0.207317
SP8	2579.03	0.206194
SP8	2588.88	0.220245
SP8	2598.72	0.213389
SP8	2608.57	0.203046
SP8	2618.41	0.212044
SP8	2628.25	0.216318
SP8	2638.1	0.209459
SP8	2647.94	0.208569
SP8	0	1
SP8	9.844	0.999556
SP8	19.687	0.987668
SP8	29.531	0.99896
SP8	39.375	0.953897
SP8	49.218	0.966464
SP8	59.062	0.956208
SP8	68.906	0.957049
SP8	78.749	0.943486
SP8	88.593	0.882241
SP8	98.436	0.902196
SP8	108.28	0.893358
SP8	118.124	0.911791
SP8	127.967	0.925659
SP8	137.811	0.940533
SP8	147.655	0.924807
SP8	157.498	0.917584
SP8	167.342	0.899852
SP8	177.186	0.892127
SP8	187.029	0.887068
SP8	196.873	0.88151
SP8	206.717	0.875475
SP8	216.56	0.845444
SP8	226.404	0.862772
SP8	236.248	0.829537
SP8	246.091	0.793798
SP8	255.935	0.794128
SP8	265.778	0.802926
SP8	275.622	0.831227
SP8	285.466	0.787953
SP8	295.309	0.808462
SP8	305.153	0.819127
SP8	314.997	0.81524
SP8	324.84	0.8201
SP8	334.684	0.82489
SP8	344.528	0.810185
SP8	354.371	0.807052
SP8	364.215	0.797721
SP8	374.059	0.785705
SP8	383.902	0.793225
SP8	393.746	0.780959
SP8	403.59	0.767484
SP8	413.433	0.757709
SP8	423.277	0.75391
SP8	433.12	0.775966
SP8	442.964	0.75959
SP8	452.808	0.757261
SP8	462.651	0.736314
SP8	472.495	0.762084
SP8	482.339	0.749873
SP8	492.182	0.769339
SP8	502.026	0.727781
SP8	511.87	0.722509
SP8	521.713	0.691626
SP8	531.557	0.72626
SP8	541.401	0.699175
SP8	551.244	0.71417
SP8	561.088	0.706581
SP8	570.932	0.702676
SP8	580.775	0.689892
SP8	590.619	0.694792
SP8	600.462	0.685094
SP8	610.306	0.693639
SP8	620.15	0.703513
SP8	629.993	0.686398
SP8	639.837	0.670606
SP8	649.681	0.672244
SP8	659.524	0.669963
SP8	669.368	0.674676
SP8	679.212	0.651772
SP8	689.055	0.679415
SP8	698.899	0.654501
SP8	708.743	0.663747
SP8	718.586	0.648947
SP8	728.43	0.646721
SP8	738.273	0.647867
SP8	748.117	0.62962
SP8	757.961	0.632989
SP8	767.804	0.639399
SP8	777.648	0.62868
SP8	787.492	0.639877
SP8	797.335	0.607891
SP8	807.179	0.609045
SP8	817.023	0.607921
SP8	826.866	0.619338
SP8	836.71	0.590773
SP8	846.554	0.602124
SP8	856.397	0.592536
SP8	866.241	0.586027
SP8	876.085	0.5838
SP8	885.928	0.590589
SP8	895.772	0.582463
SP8	905.616	0.572765
SP8	915.459	0.585241
SP8	925.303	0.584296
SP8	935.146	0.572148
SP8	944.99	0.557575
SP8	954.834	0.564228
SP8	964.677	0.558056
SP8	974.521	0.564015
SP8	984.365	0.562501
SP8	994.208	0.581953
SP8	1004.05	0.533774
SP8	1013.9	0.556014
SP8	1023.74	0.537444
SP8	1033.58	0.525821
SP8	1043.43	0.531126
SP8	1053.27	0.537474
SP8	1063.11	0.528077
SP8	1072.96	0.539961
SP8	1082.8	0.522357
SP8	1092.64	0.510796
SP8	1102.49	0.522761
SP8	1112.33	0.521005
SP8	1122.18	0.511697
SP8	1132.02	0.517739
SP8	1141.86	0.482804
SP8	1151.71	0.491195
SP8	1161.55	0.497987
SP8	1171.39	0.479215
SP8	1181.24	0.481136
SP8	1191.08	0.477404
SP8	1200.92	0.495022
SP8	1210.77	0.475858
SP8	1220.61	0.485273
SP8	1230.46	0.497087
SP8	1240.3	0.469572
SP8	1250.14	0.458864
SP8	1259.99	0.464209
SP8	1269.83	0.43521
SP8	1279.67	0.445915
SP8	1289.52	0.446697
SP8	1299.36	0.438075
SP8	1309.2	0.449603
SP8	1319.05	0.447208
SP8	1328.89	0.444368
SP8	1338.74	0.455899
SP8	1348.58	0.435103
SP8	1358.42	0.447909
SP8	1368.27	0.428576
SP8	1378.11	0.449397
SP8	1387.95	0.436547
SP8	1397.8	0.402292
SP8	1407.64	0.401887
SP8	1417.48	0.408147
SP8	1427.33	0.401483
SP8	1437.17	0.421886
SP8	1447.02	0.405726
SP8	1456.86	0.427371
SP8	1466.7	0.411417
SP8	1476.55	0.400613
SP8	1486.39	0.400609
SP8	1496.23	0.40325
SP8	1506.08	0.408224
SP8	1515.92	0.37683
SP8	1525.77	0.397472
SP8	1535.61	0.399525
SP8	1545.45	0.398129
SP8	1555.3	0.404231
SP8	1565.14	0.397821
SP8	1574.98	0.394761
SP8	1584.83	0.38633
SP8	1594.67	0.382576
SP8	1604.51	0.368682
SP8	1614.36	0.391029
SP8	1624.2	0.386536
SP8	1634.05	0.378241
SP8	1643.89	0.399904
SP8	1653.73	0.394114
SP8	1663.58	0.383266
SP8	1673.42	0.365134
SP8	1683.26	0.350936
SP8	1693.11	0.338758
SP8	1702.95	0.346307
SP8	1712.8	0.336315
SP8	1722.64	0.344827
SP8	1732.48	0.349793
SP8	1742.33	0.349786
SP8	1752.17	0.350047
SP8	1762.01	0.349595
SP8	1771.86	0.339243
SP8	1781.7	0.343339
SP8	1791.54	0.353786
SP8	1801.39	0.335933
SP8	1811.23	0.332454
SP8	1821.08	0.330599
SP8	1830.92	0.319652
SP8	1840.76	0.317903
SP8	1850.61	0.31783
SP8	1860.45	0.313333
SP8	1870.29	0.306912
SP8	1880.14	0.32132
SP8	1889.98	0.309619
SP8	1899.82	0.310582
SP8	1909.67	0.317856
SP8	1919.51	0.326081
SP8	1929.36	0.314303
SP8	1939.2	0.315067
SP8	1949.04	0.313087
SP8	1958.89	0.29332
SP8	1968.73	0.298342
SP8	1978.57	0.298283
SP8	1988.42	0.278211
SP8	1998.26	0.287733
SP8	2008.1	0.298283
SP8	2017.95	0.293405
SP8	2027.79	0.299631
SP8	2037.63	0.291065
SP8	2047.48	0.299958
SP8	2057.32	0.290308
SP8	2067.17	0.289022
SP8	2077.01	0.282707
SP8	2086.85	0.27928
SP8	2096.7	0.269317
SP8	2106.54	0.257474
SP8	2116.38	0.271246
SP8	2126.23	0.262113
SP8	2136.07	0.271753
SP8	2145.91	0.267381
SP8	2155.76	0.283409
SP8	2165.6	0.277741
SP8	2175.45	0.260585
SP8	2185.29	0.272928
SP8	2195.13	0.26352
SP8	2204.98	0.26906
SP8	2214.82	0.263282
SP8	2224.66	0.25747
SP8	2234.51	0.258113
SP8	2244.35	0.257922
SP8	2254.2	0.251938
SP8	2264.04	0.249936
SP8	2273.88	0.24113
SP8	2283.73	0.24645
SP8	2293.57	0.243448
SP8	2303.41	0.25142
SP8	2313.26	0.243584
SP8	2323.1	0.250017
SP8	2332.94	0.235851
SP8	2342.79	0.239962
SP8	2352.63	0.235084
SP8	2362.47	0.244598
SP8	2372.32	0.245763
SP8	2382.16	0.237012
SP8	2392.01	0.225808
SP8	2401.85	0.228379
SP8	2411.69	0.22774
SP8	2421.54	0.231087
SP8	2431.38	0.230951
SP8	2441.22	0.220665
SP8	2451.07	0.228817
SP8	2460.91	0.219636
SP8	2470.76	0.216922
SP8	2480.6	0.226837
SP8	2490.44	0.23044
SP8	2500.29	0.222847
SP8	2510.13	0.220529
SP8	2519.97	0.225944
SP8	2529.82	0.224449
SP8	2539.66	0.209718
SP8	2549.51	0.210221
SP8	2559.35	0.196468
SP8	2569.19	0.205214
SP8	2579.03	0.206235
SP8	2588.88	0.202184
SP8	2598.72	0.213065
SP8	2608.57	0.205133
SP8	2618.41	0.205086
SP8	2628.25	0.205468
SP8	2638.1	0.205475
SP8	2647.94	0.200839
SP8	0	1
SP8	9.844	0.994911
SP8	19.687	0.979688
SP8	29.531	0.956577
SP8	39.375	0.951072
SP8	49.218	0.916001
SP8	59.062	0.914698
SP8	68.906	0.951927
SP8	78.749	0.970489
SP8	88.593	0.958637
SP8	98.436	0.90681
SP8	108.28	0.966016
SP8	118.124	0.929936
SP8	127.967	0.948533
SP8	137.811	0.826614
SP8	147.655	0.923798
SP8	157.498	0.92191
SP8	167.342	0.922187
SP8	177.186	0.914955
SP8	187.029	0.905146
SP8	196.873	0.930692
SP8	206.717	0.878222
SP8	216.56	0.850408
SP8	226.404	0.886932
SP8	236.248	0.886301
SP8	246.091	0.884569
SP8	255.935	0.906338
SP8	265.778	0.879072
SP8	275.622	0.852695
SP8	285.466	0.867649
SP8	295.309	0.850915
SP8	305.153	0.85206
SP8	314.997	0.82064
SP8	324.84	0.819326
SP8	334.684	0.842765
SP8	344.528	0.824919
SP8	354.371	0.83483
SP8	364.215	0.830772
SP8	374.059	0.840428
SP8	383.902	0.851503
SP8	393.746	0.821142
SP8	403.59	0.815741
SP8	413.433	0.819064
SP8	423.277	0.799415
SP8	433.12	0.807802
SP8	442.964	0.805059
SP8	452.808	0.781136
SP8	462.651	0.774164
SP8	472.495	0.792461
SP8	482.339	0.7388
SP8	492.182	0.775878
SP8	502.026	0.745936
SP8	511.87	0.751587
SP8	521.713	0.755617
SP8	531.557	0.742109
SP8	541.401	0.746731
SP8	551.244	0.724031
SP8	561.088	0.745404
SP8	570.932	0.724364
SP8	580.775	0.721386
SP8	590.619	0.710477
SP8	600.462	0.710121
SP8	610.306	0.6695
SP8	620.15	0.68787
SP8	629.993	0.574822
SP8	639.837	0.528711
SP8	649.681	0.643684
SP8	659.524	0.599807
SP8	669.368	0.558048
SP8	679.212	0.62435
SP8	689.055	0.644833
SP8	698.899	0.647756
SP8	708.743	0.604437
SP8	718.586	0.637959
SP8	728.43	0.594345
SP8	738.273	0.633781
SP8	748.117	0.622701
SP8	757.961	0.643676
SP8	767.804	0.623304
SP8	777.648	0.559178
SP8	787.492	0.598213
SP8	797.335	0.543347
SP8	807.179	0.573428
SP8	817.023	0.503465
SP8	826.866	0.57511
SP8	836.71	0.587433
SP8	846.554	0.560542
SP8	856.397	0.454567
SP8	866.241	0.571269
SP8	876.085	0.562328
SP8	885.928	0.58474
SP8	895.772	0.514737
SP8	905.616	0.566024
SP8	915.459	0.469952
SP8	925.303	0.497418
SP8	935.146	0.419068
SP8	944.99	0.398499
SP8	954.834	0.538914
SP8	964.677	0.523174
SP8	974.521	0.46682
SP8	984.365	0.493592
SP8	994.208	0.451146
SP8	1004.05	0.553129
SP8	1013.9	0.490221
SP8	1023.74	0.520554
SP8	1033.58	0.509572
SP8	1043.43	0.455987
SP8	1053.27	0.466404
SP8	1063.11	0.462657
SP8	1072.96	0.414506
SP8	1082.8	0.442337
SP8	1092.64	0.471626
SP8	1102.49	0.51567
SP8	1112.33	0.512591
SP8	1122.18	0.367737
SP8	1132.02	0.495711
SP8	1141.86	0.500131
SP8	1151.71	0.497176
SP8	1161.55	0.485624
SP8	1171.39	0.506962
SP8	1181.24	0.52217
SP8	1191.08	0.50177
SP8	1200.92	0.529455
SP8	1210.77	0.501236
SP8	1220.61	0.521131
SP8	1230.46	0.512848
SP8	1240.3	0.495854
SP8	1250.14	0.383452
SP8	1259.99	0.425221
SP8	1269.83	0.476352
SP8	1279.67	0.484068
SP8	1289.52	0.462798
SP8	1299.36	0.472143
SP8	1309.2	0.449547
SP8	1319.05	0.474327
SP8	1328.89	0.452684
SP8	1338.74	0.469892
SP8	1348.58	0.465731
SP8	1358.42	0.451758
SP8	1368.27	0.455735
SP8	1378.11	0.457132
SP8	1387.95	0.463106
SP8	1397.8	0.421894
SP8	1407.64	0.443175
SP8	1417.48	0.445896
SP8	1427.33	0.444831
SP8	1437.17	0.425944
SP8	1447.02	0.375264
SP8	1456.86	0.433388
SP8	1466.7	0.408096
SP8	1476.55	0.441112
SP8	1486.39	0.326228
SP8	1496.23	0.388427
SP8	1506.08	0.42978
SP8	1515.92	0.397586
SP8	1525.77	0.33143
SP8	1535.61	0.335672
SP8	1545.45	0.316295
SP8	1555.3	0.317112
SP8	1565.14	0.323432
SP8	1574.98	0.332341
SP8	1584.83	0.349939
SP8	1594.67	0.416942
SP8	1604.51	0.394867
SP8	1614.36	0.425223
SP8	1624.2	0.426174
SP8	1634.05	0.334575
SP8	1643.89	0.329642
SP8	1653.73	0.313509
SP8	1663.58	0.403723
SP8	1673.42	0.383321
SP8	1683.26	0.400039
SP8	1693.11	0.378446
SP8	1702.95	0.378066
SP8	1712.8	0.377909
SP8	1722.64	0.360929
SP8	1732.48	0.380814
SP8	1742.33	0.28594
SP8	1752.17	0.333884
SP8	1762.01	0.373096
SP8	1771.86	0.356488
SP8	1781.7	0.338332
SP8	1791.54	0.346068
SP8	1801.39	0.361768
SP8	1811.23	0.359673
SP8	1821.08	0.331231
SP8	1830.92	0.329552
SP8	1840.76	0.348376
SP8	1850.61	0.265171
SP8	1860.45	0.339545
SP8	1870.29	0.306708
SP8	1880.14	0.290524
SP8	1889.98	0.336494
SP8	1899.82	0.308831
SP8	1909.67	0.315393
SP8	1919.51	0.286462
SP8	1929.36	0.295545
SP8	1939.2	0.311971
SP8	1949.04	0.323058
SP8	1958.89	0.285647
SP8	1968.73	0.290506
SP8	1978.57	0.262264
SP8	1988.42	0.304948
SP8	1998.26	0.308733
SP8	2008.1	0.302557
SP8	2017.95	0.320691
SP8	2027.79	0.308284
SP8	2037.63	0.302081
SP8	2047.48	0.321924
SP8	2057.32	0.277694
SP8	2067.17	0.298684
SP8	2077.01	0.270729
SP8	2086.85	0.30549
SP8	2096.7	0.24376
SP8	2106.54	0.240916
SP8	2116.38	0.242772
SP8	2126.23	0.291472
SP8	2136.07	0.261033
SP8	2145.91	0.262549
SP8	2155.76	0.251272
SP8	2165.6	0.298929
SP8	2175.45	0.300059
SP8	2185.29	0.302684
SP8	2195.13	0.300167
SP8	2204.98	0.284225
SP8	2214.82	0.24784
SP8	2224.66	0.247686
SP8	2234.51	0.281262
SP8	2244.35	0.270084
SP8	2254.2	0.279747
SP8	2264.04	0.257561
SP8	2273.88	0.271829
SP8	2283.73	0.275679
SP8	2293.57	0.250649
SP8	2303.41	0.251035
SP8	2313.26	0.222379
SP8	2323.1	0.165153
SP8	2332.94	0.16691
SP8	2342.79	0.142993
SP8	2352.63	0.140327
SP8	2362.47	0.133431
SP8	2372.32	0.189467
SP8	2382.16	0.202973
SP8	2392.01	0.259594
SP8	2401.85	0.233742
SP8	2411.69	0.230045
SP8	2421.54	0.218087
SP8	2431.38	0.233653
SP8	2441.22	0.214862
SP8	2451.07	0.230186
SP8	2460.91	0.240094
SP8	2470.76	0.225859
SP8	2480.6	0.250402
SP8	2490.44	0.245697
SP8	2500.29	0.231404
SP8	2510.13	0.240933
SP8	2519.97	0.194116
SP8	2529.82	0.190901
SP8	2539.66	0.158022
SP8	2549.51	0.157507
SP8	2559.35	0.171132
SP8	2569.19	0.147784
SP8	2579.03	0.142556
SP8	2588.88	0.154262
SP8	2598.72	0.166409
SP8	2608.57	0.160284
SP8	2618.41	0.155296
SP8	2628.25	0.146483
SP8	2638.1	0.15199
SP8	2647.94	0.155011
SP8	0	0.998131
SP8	9.844	0.969756
SP8	19.687	0.972299
SP8	29.531	0.958402
SP8	39.375	1
SP8	49.218	0.976309
SP8	59.062	0.959752
SP8	68.906	0.971199
SP8	78.749	0.992014
SP8	88.593	0.983924
SP8	98.436	0.989603
SP8	108.28	0.981258
SP8	118.124	0.957119
SP8	127.967	0.904334
SP8	137.811	0.892798
SP8	147.655	0.885637
SP8	157.498	0.860712
SP8	167.342	0.87764
SP8	177.186	0.898478
SP8	187.029	0.879437
SP8	196.873	0.873454
SP8	206.717	0.884553
SP8	216.56	0.889469
SP8	226.404	0.906397
SP8	236.248	0.871468
SP8	246.091	0.860087
SP8	255.935	0.877264
SP8	265.778	0.894081
SP8	275.622	0.854358
SP8	285.466	0.817052
SP8	295.309	0.834217
SP8	305.153	0.818871
SP8	314.997	0.813402
SP8	324.84	0.801993
SP8	334.684	0.817748
SP8	344.528	0.844127
SP8	354.371	0.799333
SP8	364.215	0.822101
SP8	374.059	0.79523
SP8	383.902	0.817771
SP8	393.746	0.798697
SP8	403.59	0.79158
SP8	413.433	0.766224
SP8	423.277	0.754141
SP8	433.12	0.754179
SP8	442.964	0.707046
SP8	452.808	0.722984
SP8	462.651	0.706548
SP8	472.495	0.707522
SP8	482.339	0.738795
SP8	492.182	0.739724
SP8	502.026	0.719378
SP8	511.87	0.724753
SP8	521.713	0.736715
SP8	531.557	0.728282
SP8	541.401	0.739519
SP8	551.244	0.703977
SP8	561.088	0.707472
SP8	570.932	0.688172
SP8	580.775	0.653398
SP8	590.619	0.661837
SP8	600.462	0.644362
SP8	610.306	0.651722
SP8	620.15	0.654106
SP8	629.993	0.667461
SP8	639.837	0.658469
SP8	649.681	0.667633
SP8	659.524	0.674136
SP8	669.368	0.669585
SP8	679.212	0.67126
SP8	689.055	0.668197
SP8	698.899	0.611629
SP8	708.743	0.614217
SP8	718.586	0.615699
SP8	728.43	0.600486
SP8	738.273	0.600458
SP8	748.117	0.599075
SP8	757.961	0.594098
SP8	767.804	0.623187
SP8	777.648	0.620306
SP8	787.492	0.644273
SP8	797.335	0.621279
SP8	807.179	0.616816
SP8	817.023	0.619249
SP8	826.866	0.594419
SP8	836.71	0.581274
SP8	846.554	0.602421
SP8	856.397	0.562433
SP8	866.241	0.562167
SP8	876.085	0.567399
SP8	885.928	0.568339
SP8	895.772	0.554165
SP8	905.616	0.558943
SP8	915.459	0.55589
SP8	925.303	0.557151
SP8	935.146	0.563284
SP8	944.99	0.591361
SP8	954.834	0.542259
SP8	964.677	0.56298
SP8	974.521	0.556421
SP8	984.365	0.551975
SP8	994.208	0.523141
SP8	1004.05	0.515758
SP8	1013.9	0.516991
SP8	1023.74	0.527421
SP8	1033.58	0.512291
SP8	1043.43	0.512777
SP8	1053.27	0.504869
SP8	1063.11	0.504521
SP8	1072.96	0.509714
SP8	1082.8	0.542806
SP8	1092.64	0.531486
SP8	1102.49	0.51536
SP8	1112.33	0.518501
SP8	1122.18	0.516333
SP8	1132.02	0.508425
SP8	1141.86	0.477949
SP8	1151.71	0.477639
SP8	1161.55	0.486835
SP8	1171.39	0.477998
SP8	1181.24	0.483938
SP8	1191.08	0.481245
SP8	1200.92	0.495722
SP8	1210.77	0.496469
SP8	1220.61	0.486736
SP8	1230.46	0.481162
SP8	1240.3	0.481261
SP8	1250.14	0.461933
SP8	1259.99	0.456906
SP8	1269.83	0.445973
SP8	1279.67	0.458134
SP8	1289.52	0.44338
SP8	1299.36	0.425617
SP8	1309.2	0.447914
SP8	1319.05	0.449275
SP8	1328.89	0.431307
SP8	1338.74	0.451996
SP8	1348.58	0.429892
SP8	1358.42	0.453881
SP8	1368.27	0.445553
SP8	1378.11	0.439508
SP8	1387.95	0.417333
SP8	1397.8	0.4172
SP8	1407.64	0.402893
SP8	1417.48	0.394681
SP8	1427.33	0.389156
SP8	1437.17	0.390146
SP8	1447.02	0.39128
SP8	1456.86	0.40307
SP8	1466.7	0.414003
SP8	1476.55	0.392165
SP8	1486.39	0.392983
SP8	1496.23	0.406798
SP8	1506.08	0.408672
SP8	1515.92	0.396517
SP8	1525.77	0.388675
SP8	1535.61	0.39232
SP8	1545.45	0.372422
SP8	1555.3	0.372256
SP8	1565.14	0.3592
SP8	1574.98	0.356706
SP8	1584.83	0.369281
SP8	1594.67	0.356943
SP8	1604.51	0.381884
SP8	1614.36	0.370354
SP8	1624.2	0.38575
SP8	1634.05	0.375243
SP8	1643.89	0.367876
SP8	1653.73	0.373268
SP8	1663.58	0.369193
SP8	1673.42	0.357032
SP8	1683.26	0.338644
SP8	1693.11	0.348239
SP8	1702.95	0.335343
SP8	1712.8	0.339053
SP8	1722.64	0.354217
SP8	1732.48	0.335171
SP8	1742.33	0.337151
SP8	1752.17	0.34163
SP8	1762.01	0.353719
SP8	1771.86	0.343301
SP8	1781.7	0.343809
SP8	1791.54	0.34303
SP8	1801.39	0.353399
SP8	1811.23	0.329862
SP8	1821.08	0.332196
SP8	1830.92	0.311712
SP8	1840.76	0.32175
SP8	1850.61	0.305358
SP8	1860.45	0.326389
SP8	1870.29	0.325565
SP8	1880.14	0.325571
SP8	1889.98	0.316457
SP8	1899.82	0.325145
SP8	1909.67	0.332107
SP8	1919.51	0.323586
SP8	1929.36	0.32921
SP8	1939.2	0.313371
SP8	1949.04	0.310678
SP8	1958.89	0.320102
SP8	1968.73	0.301719
SP8	1978.57	0.300066
SP8	1988.42	0.297417
SP8	1998.26	0.303705
SP8	2008.1	0.29609
SP8	2017.95	0.286484
SP8	2027.79	0.301891
SP8	2037.63	0.287479
SP8	2047.48	0.312829
SP8	2057.32	0.310003
SP8	2067.17	0.305203
SP8	2077.01	0.291461
SP8	2086.85	0.285322
SP8	2096.7	0.275894
SP8	2106.54	0.274898
SP8	2116.38	0.263141
SP8	2126.23	0.279527
SP8	2136.07	0.264457
SP8	2145.91	0.270092
SP8	2155.76	0.277547
SP8	2165.6	0.278211
SP8	2175.45	0.289641
SP8	2185.29	0.293441
SP8	2195.13	0.290797
SP8	2204.98	0.286661
SP8	2214.82	0.285826
SP8	2224.66	0.263959
SP8	2234.51	0.267272
SP8	2244.35	0.264297
SP8	2254.2	0.266454
SP8	2264.04	0.253867
SP8	2273.88	0.255852
SP8	2283.73	0.256505
SP8	2293.57	0.255686
SP8	2303.41	0.256029
SP8	2313.26	0.268433
SP8	2323.1	0.270258
SP8	2332.94	0.258673
SP8	2342.79	0.267112
SP8	2352.63	0.269423
SP8	2362.47	0.264302
SP8	2372.32	0.255189
SP8	2382.16	0.256853
SP8	2392.01	0.257666
SP8	2401.85	0.24112
SP8	2411.69	0.239959
SP8	2421.54	0.235999
SP8	2431.38	0.236989
SP8	2441.22	0.249725
SP8	2451.07	0.246578
SP8	2460.91	0.2527
SP8	2470.76	0.249227
SP8	2480.6	0.271591
SP8	2490.44	0.23549
SP8	2500.29	0.240451
SP8	2510.13	0.236806
SP8	2519.97	0.220437
SP8	2529.82	0.228533
SP8	2539.66	0.223899
SP8	2549.51	0.213624
SP8	2559.35	0.205019
SP8	2569.19	0.231509
SP8	2579.03	0.212142
SP8	2588.88	0.220255
SP8	2598.72	0.218927
SP8	2608.57	0.242773
SP8	2618.41	0.222306
SP8	2628.25	0.230358
SP8	2638.1	0.236812
SP8	2647.94	0.242281
SP8	0	0.988281
SP8	9.844	1
SP8	19.687	0.980133
SP8	29.531	0.977765
SP8	39.375	0.955621
SP8	49.218	0.974427
SP8	59.062	0.963836
SP8	68.906	0.961684
SP8	78.749	0.925835
SP8	88.593	0.9524
SP8	98.436	0.963995
SP8	108.28	0.937737
SP8	118.124	0.977305
SP8	127.967	0.931522
SP8	137.811	0.956247
SP8	147.655	0.914123
SP8	157.498	0.915208
SP8	167.342	0.909496
SP8	177.186	0.9177
SP8	187.029	0.900665
SP8	196.873	0.918998
SP8	206.717	0.923296
SP8	216.56	0.90168
SP8	226.404	0.904575
SP8	236.248	0.909319
SP8	246.091	0.894054
SP8	255.935	0.890314
SP8	265.778	0.876199
SP8	275.622	0.891894
SP8	285.466	0.865756
SP8	295.309	0.866021
SP8	305.153	0.87015
SP8	314.997	0.875478
SP8	324.84	0.865979
SP8	334.684	0.861521
SP8	344.528	0.847059
SP8	354.371	0.847448
SP8	364.215	0.838536
SP8	374.059	0.847961
SP8	383.902	0.863441
SP8	393.746	0.828483
SP8	403.59	0.84316
SP8	413.433	0.850651
SP8	423.277	0.830066
SP8	433.12	0.814654
SP8	442.964	0.817824
SP8	452.808	0.818012
SP8	462.651	0.804105
SP8	472.495	0.830865
SP8	482.339	0.808181
SP8	492.182	0.79467
SP8	502.026	0.803097
SP8	511.87	0.802277
SP8	521.713	0.784036
SP8	531.557	0.786256
SP8	541.401	0.779649
SP8	551.244	0.805095
SP8	561.088	0.756477
SP8	570.932	0.781983
SP8	580.775	0.773148
SP8	590.619	0.768305
SP8	600.462	0.772802
SP8	610.306	0.738699
SP8	620.15	0.747321
SP8	629.993	0.751521
SP8	639.837	0.735829
SP8	649.681	0.757796
SP8	659.524	0.775916
SP8	669.368	0.763335
SP8	679.212	0.716729
SP8	689.055	0.746119
SP8	698.899	0.744147
SP8	708.743	0.748552
SP8	718.586	0.7324
SP8	728.43	0.719875
SP8	738.273	0.727246
SP8	748.117	0.735617
SP8	757.961	0.712961
SP8	767.804	0.731269
SP8	777.648	0.730448
SP8	787.492	0.757371
SP8	797.335	0.705155
SP8	807.179	0.72042
SP8	817.023	0.710398
SP8	826.866	0.710475
SP8	836.71	0.699658
SP8	846.554	0.719773
SP8	856.397	0.711854
SP8	866.241	0.718945
SP8	876.085	0.718334
SP8	885.928	0.69222
SP8	895.772	0.705841
SP8	905.616	0.696777
SP8	915.459	0.716142
SP8	925.303	0.70232
SP8	935.146	0.694805
SP8	944.99	0.686709
SP8	954.834	0.678851
SP8	964.677	0.678702
SP8	974.521	0.677546
SP8	984.365	0.669939
SP8	994.208	0.682701
SP8	1004.05	0.664258
SP8	1013.9	0.673994
SP8	1023.74	0.671855
SP8	1033.58	0.667959
SP8	1043.43	0.6626
SP8	1053.27	0.647177
SP8	1063.11	0.651256
SP8	1072.96	0.650461
SP8	1082.8	0.653186
SP8	1092.64	0.659221
SP8	1102.49	0.657177
SP8	1112.33	0.658376
SP8	1122.18	0.656318
SP8	1132.02	0.664088
SP8	1141.86	0.657945
SP8	1151.71	0.627985
SP8	1161.55	0.656824
SP8	1171.39	0.633372
SP8	1181.24	0.654438
SP8	1191.08	0.649736
SP8	1200.92	0.642503
SP8	1210.77	0.639142
SP8	1220.61	0.66611
SP8	1230.46	0.652879
SP8	1240.3	0.629307
SP8	1250.14	0.628575
SP8	1259.99	0.597633
SP8	1269.83	0.621442
SP8	1279.67	0.608425
SP8	1289.52	0.613788
SP8	1299.36	0.622856
SP8	1309.2	0.62352
SP8	1319.05	0.616185
SP8	1328.89	0.613845
SP8	1338.74	0.615778
SP8	1348.58	0.618186
SP8	1358.42	0.608694
SP8	1368.27	0.623612
SP8	1378.11	0.613975
SP8	1387.95	0.611031
SP8	1397.8	0.599026
SP8	1407.64	0.597615
SP8	1417.48	0.593387
SP8	1427.33	0.625355
SP8	1437.17	0.609557
SP8	1447.02	0.60307
SP8	1456.86	0.590704
SP8	1466.7	0.591139
SP8	1476.55	0.586968
SP8	1486.39	0.584935
SP8	1496.23	0.600054
SP8	1506.08	0.59274
SP8	1515.92	0.587735
SP8	1525.77	0.577359
SP8	1535.61	0.573022
SP8	1545.45	0.591302
SP8	1555.3	0.571785
SP8	1565.14	0.582616
SP8	1574.98	0.577066
SP8	1584.83	0.577904
SP8	1594.67	0.574298
SP8	1604.51	0.570904
SP8	1614.36	0.569091
SP8	1624.2	0.568349
SP8	1634.05	0.559168
SP8	1643.89	0.584673
SP8	1653.73	0.551564
SP8	1663.58	0.569968
SP8	1673.42	0.552398
SP8	1683.26	0.552717
SP8	1693.11	0.549719
SP8	1702.95	0.541153
SP8	1712.8	0.538926
SP8	1722.64	0.544985
SP8	1732.48	0.559256
SP8	1742.33	0.534543
SP8	1752.17	0.536841
SP8	1762.01	0.54384
SP8	1771.86	0.527066
SP8	1781.7	0.537145
SP8	1791.54	0.529413
SP8	1801.39	0.538127
SP8	1811.23	0.509755
SP8	1821.08	0.531973
SP8	1830.92	0.539308
SP8	1840.76	0.526409
SP8	1850.61	0.510755
SP8	1860.45	0.512449
SP8	1870.29	0.510268
SP8	1880.14	0.522987
SP8	1889.98	0.507712
SP8	1899.82	0.511745
SP8	1909.67	0.521053
SP8	1919.51	0.482369
SP8	1929.36	0.511325
SP8	1939.2	0.507408
SP8	1949.04	0.491351
SP8	1958.89	0.496947
SP8	1968.73	0.490514
SP8	1978.57	0.492278
SP8	1988.42	0.494406
SP8	1998.26	0.47508
SP8	2008.1	0.484865
SP8	2017.95	0.494084
SP8	2027.79	0.477466
SP8	2037.63	0.48309
SP8	2047.48	0.488644
SP8	2057.32	0.477296
SP8	2067.17	0.475963
SP8	2077.01	0.475483
SP8	2086.85	0.48362
SP8	2096.7	0.467416
SP8	2106.54	0.458037
SP8	2116.38	0.476607
SP8	2126.23	0.45592
SP8	2136.07	0.452918
SP8	2145.91	0.460819
SP8	2155.76	0.457949
SP8	2165.6	0.461399
SP8	2175.45	0.462604
SP8	2185.29	0.457616
SP8	2195.13	0.438234
SP8	2204.98	0.449171
SP8	2214.82	0.454919
SP8	2224.66	0.437148
SP8	2234.51	0.442783
SP8	2244.35	0.450797
SP8	2254.2	0.427657
SP8	2264.04	0.45938
SP8	2273.88	0.431881
SP8	2283.73	0.440942
SP8	2293.57	0.442444
SP8	2303.41	0.439973
SP8	2313.26	0.425766
SP8	2323.1	0.443943
SP8	2332.94	0.434388
SP8	2342.79	0.433423
SP8	2352.63	0.431029
SP8	2362.47	0.426706
SP8	2372.32	0.439552
SP8	2382.16	0.452441
SP8	2392.01	0.429085
SP8	2401.85	0.420884
SP8	2411.69	0.43992
SP8	2421.54	0.427777
SP8	2431.38	0.40686
SP8	2441.22	0.422991
SP8	2451.07	0.424132
SP8	2460.91	0.409317
SP8	2470.76	0.417087
SP8	2480.6	0.4134
SP8	2490.44	0.412753
SP8	2500.29	0.402441
SP8	2510.13	0.409929
SP8	2519.97	0.414478
SP8	2529.82	0.402989
SP8	2539.66	0.397075
SP8	2549.51	0.404258
SP8	2559.35	0.401819
SP8	2569.19	0.386247
SP8	2579.03	0.391603
SP8	2588.88	0.385264
SP8	2598.72	0.388411
SP8	2608.57	0.375614
SP8	2618.41	0.378456
SP8	2628.25	0.37981
SP8	2638.1	0.378862
SP8	2647.94	0.364835
SP8	0	0.934293
SP8	9.844	0.968299
SP8	19.687	1
SP8	29.531	0.978501
SP8	39.375	0.980894
SP8	49.218	0.921831
SP8	59.062	0.925467
SP8	68.906	0.936391
SP8	78.749	0.930824
SP8	88.593	0.961247
SP8	98.436	0.935644
SP8	108.28	0.939517
SP8	118.124	0.916568
SP8	127.967	0.92417
SP8	137.811	0.938608
SP8	147.655	0.960092
SP8	157.498	0.925462
SP8	167.342	0.890454
SP8	177.186	0.94391
SP8	187.029	0.902877
SP8	196.873	0.935708
SP8	206.717	0.877446
SP8	216.56	0.919344
SP8	226.404	0.8732
SP8	236.248	0.886444
SP8	246.091	0.877775
SP8	255.935	0.868163
SP8	265.778	0.879977
SP8	275.622	0.86207
SP8	285.466	0.851529
SP8	295.309	0.839691
SP8	305.153	0.860114
SP8	314.997	0.861333
SP8	324.84	0.853834
SP8	334.684	0.848295
SP8	344.528	0.873466
SP8	354.371	0.876055
SP8	364.215	0.863411
SP8	374.059	0.889225
SP8	383.902	0.895977
SP8	393.746	0.88437
SP8	403.59	0.845681
SP8	413.433	0.847637
SP8	423.277	0.854128
SP8	433.12	0.799847
SP8	442.964	0.793886
SP8	452.808	0.798318
SP8	462.651	0.79735
SP8	472.495	0.80798
SP8	482.339	0.79109
SP8	492.182	0.785871
SP8	502.026	0.761816
SP8	511.87	0.783124
SP8	521.713	0.760057
SP8	531.557	0.776686
SP8	541.401	0.772947
SP8	551.244	0.77706
SP8	561.088	0.755015
SP8	570.932	0.790367
SP8	580.775	0.781831
SP8	590.619	0.800289
SP8	600.462	0.781851
SP8	610.306	0.775949
SP8	620.15	0.792928
SP8	629.993	0.773276
SP8	639.837	0.765797
SP8	649.681	0.772888
SP8	659.524	0.752784
SP8	669.368	0.707923
SP8	679.212	0.738646
SP8	689.055	0.72636
SP8	698.899	0.708198
SP8	708.743	0.7287
SP8	718.586	0.726326
SP8	728.43	0.716704
SP8	738.273	0.725137
SP8	748.117	0.697824
SP8	757.961	0.712616
SP8	767.804	0.702832
SP8	777.648	0.696065
SP8	787.492	0.705972
SP8	797.335	0.701077
SP8	807.179	0.725618
SP8	817.023	0.700551
SP8	826.866	0.710743
SP8	836.71	0.685804
SP8	846.554	0.658894
SP8	856.397	0.676526
SP8	866.241	0.663337
SP8	876.085	0.650476
SP8	885.928	0.648201
SP8	895.772	0.663966
SP8	905.616	0.653798
SP8	915.459	0.631026
SP8	925.303	0.642353
SP8	935.146	0.649945
SP8	944.99	0.644225
SP8	954.834	0.658811
SP8	964.677	0.621237
SP8	974.521	0.624151
SP8	984.365	0.631753
SP8	994.208	0.61017
SP8	1004.05	0.608608
SP8	1013.9	0.612573
SP8	1023.74	0.587924
SP8	1033.58	0.616229
SP8	1043.43	0.63079
SP8	1053.27	0.628608
SP8	1063.11	0.615669
SP8	1072.96	0.617026
SP8	1082.8	0.56328
SP8	1092.64	0.607389
SP8	1102.49	0.600966
SP8	1112.33	0.599556
SP8	1122.18	0.606637
SP8	1132.02	0.617532
SP8	1141.86	0.623458
SP8	1151.71	0.609861
SP8	1161.55	0.606976
SP8	1171.39	0.584563
SP8	1181.24	0.601399
SP8	1191.08	0.578533
SP8	1200.92	0.588863
SP8	1210.77	0.571516
SP8	1220.61	0.594057
SP8	1230.46	0.573855
SP8	1240.3	0.570002
SP8	1250.14	0.584971
SP8	1259.99	0.55583
SP8	1269.83	0.55323
SP8	1279.67	0.560557
SP8	1289.52	0.57812
SP8	1299.36	0.579781
SP8	1309.2	0.580464
SP8	1319.05	0.563599
SP8	1328.89	0.576184
SP8	1338.74	0.569417
SP8	1348.58	0.572808
SP8	1358.42	0.563319
SP8	1368.27	0.563604
SP8	1378.11	0.582995
SP8	1387.95	0.555564
SP8	1397.8	0.546429
SP8	1407.64	0.533264
SP8	1417.48	0.53692
SP8	1427.33	0.554975
SP8	1437.17	0.542217
SP8	1447.02	0.53575
SP8	1456.86	0.526423
SP8	1466.7	0.527912
SP8	1476.55	0.541289
SP8	1486.39	0.504727
SP8	1496.23	0.510472
SP8	1506.08	0.515681
SP8	1515.92	0.532827
SP8	1525.77	0.515234
SP8	1535.61	0.5232
SP8	1545.45	0.541323
SP8	1555.3	0.530212
SP8	1565.14	0.518831
SP8	1574.98	0.52774
SP8	1584.83	0.530497
SP8	1594.67	0.547618
SP8	1604.51	0.508541
SP8	1614.36	0.513671
SP8	1624.2	0.516202
SP8	1634.05	0.501749
SP8	1643.89	0.490147
SP8	1653.73	0.495499
SP8	1663.58	0.505853
SP8	1673.42	0.492766
SP8	1683.26	0.507995
SP8	1693.11	0.492314
SP8	1702.95	0.479778
SP8	1712.8	0.497582
SP8	1722.64	0.510978
SP8	1732.48	0.491381
SP8	1742.33	0.509936
SP8	1752.17	0.500015
SP8	1762.01	0.494565
SP8	1771.86	0.503622
SP8	1781.7	0.504398
SP8	1791.54	0.503366
SP8	1801.39	0.50571
SP8	1811.23	0.490358
SP8	1821.08	0.4808
SP8	1830.92	0.481479
SP8	1840.76	0.47194
SP8	1850.61	0.458244
SP8	1860.45	0.458176
SP8	1870.29	0.458918
SP8	1880.14	0.436504
SP8	1889.98	0.440976
SP8	1899.82	0.446455
SP8	1909.67	0.453645
SP8	1919.51	0.44791
SP8	1929.36	0.430661
SP8	1939.2	0.458328
SP8	1949.04	0.459365
SP8	1958.89	0.454652
SP8	1968.73	0.460009
SP8	1978.57	0.470441
SP8	1988.42	0.474014
SP8	1998.26	0.457861
SP8	2008.1	0.450274
SP8	2017.95	0.453601
SP8	2027.79	0.444161
SP8	2037.63	0.464279
SP8	2047.48	0.448475
SP8	2057.32	0.431797
SP8	2067.17	0.44363
SP8	2077.01	0.422563
SP8	2086.85	0.419428
SP8	2096.7	0.417565
SP8	2106.54	0.415722
SP8	2116.38	0.401466
SP8	2126.23	0.418558
SP8	2136.07	0.417781
SP8	2145.91	0.41959
SP8	2155.76	0.415108
SP8	2165.6	0.420327
SP8	2175.45	0.42241
SP8	2185.29	0.432082
SP8	2195.13	0.430155
SP8	2204.98	0.431389
SP8	2214.82	0.451964
SP8	2224.66	0.423285
SP8	2234.51	0.418862
SP8	2244.35	0.421246
SP8	2254.2	0.417624
SP8	2264.04	0.42876
SP8	2273.88	0.438637
SP8	2283.73	0.434362
SP8	2293.57	0.426263
SP8	2303.41	0.402145
SP8	2313.26	0.41584
SP8	2323.1	0.394685
SP8	2332.94	0.389923
SP8	2342.79	0.387687
SP8	2352.63	0.396611
SP8	2362.47	0.411226
SP8	2372.32	0.394071
SP8	2382.16	0.394518
SP8	2392.01	0.407634
SP8	2401.85	0.397938
SP8	2411.69	0.400783
SP8	2421.54	0.385569
SP8	2431.38	0.397206
SP8	2441.22	0.394419
SP8	2451.07	0.406941
SP8	2460.91	0.410155
SP8	2470.76	0.397201
SP8	2480.6	0.386626
SP8	2490.44	0.393923
SP8	2500.29	0.38579
SP8	2510.13	0.39126
SP8	2519.97	0.376665
SP8	2529.82	0.379923
SP8	2539.66	0.368605
SP8	2549.51	0.372483
SP8	2559.35	0.369642
SP8	2569.19	0.365023
SP8	2579.03	0.370384
SP8	2588.88	0.388405
SP8	2598.72	0.36948
SP8	2608.57	0.378714
SP8	2618.41	0.370075
SP8	2628.25	0.370964
SP8	2638.1	0.373814
SP8	2647.94	0.39899
SP8	0	0.99466
SP8	9.844	1
SP8	19.687	0.969625
SP8	29.531	0.964343
SP8	39.375	0.963351
SP8	49.218	0.978455
SP8	59.062	0.953229
SP8	68.906	0.95427
SP8	78.749	0.956425
SP8	88.593	0.947752
SP8	98.436	0.927907
SP8	108.28	0.939056
SP8	118.124	0.948095
SP8	127.967	0.929238
SP8	137.811	0.931378
SP8	147.655	0.932766
SP8	157.498	0.961654
SP8	167.342	0.919291
SP8	177.186	0.888684
SP8	187.029	0.915355
SP8	196.873	0.925123
SP8	206.717	0.896892
SP8	216.56	0.889897
SP8	226.404	0.901938
SP8	236.248	0.878508
SP8	246.091	0.875476
SP8	255.935	0.883264
SP8	265.778	0.869183
SP8	275.622	0.892891
SP8	285.466	0.886399
SP8	295.309	0.851413
SP8	305.153	0.842362
SP8	314.997	0.860025
SP8	324.84	0.864259
SP8	334.684	0.849998
SP8	344.528	0.837568
SP8	354.371	0.841687
SP8	364.215	0.866017
SP8	374.059	0.849361
SP8	383.902	0.832408
SP8	393.746	0.811747
SP8	403.59	0.83055
SP8	413.433	0.824108
SP8	423.277	0.821027
SP8	433.12	0.804707
SP8	442.964	0.835524
SP8	452.808	0.784755
SP8	462.651	0.821275
SP8	472.495	0.781227
SP8	482.339	0.793703
SP8	492.182	0.783668
SP8	502.026	0.776887
SP8	511.87	0.801415
SP8	521.713	0.796419
SP8	531.557	0.7845
SP8	541.401	0.767649
SP8	551.244	0.793997
SP8	561.088	0.76982
SP8	570.932	0.77445
SP8	580.775	0.781956
SP8	590.619	0.771448
SP8	600.462	0.80222
SP8	610.306	0.768824
SP8	620.15	0.771608
SP8	629.993	0.746691
SP8	639.837	0.760521
SP8	649.681	0.740616
SP8	659.524	0.74676
SP8	669.368	0.748228
SP8	679.212	0.739182
SP8	689.055	0.747877
SP8	698.899	0.729181
SP8	708.743	0.737355
SP8	718.586	0.737438
SP8	728.43	0.730985
SP8	738.273	0.738701
SP8	748.117	0.731874
SP8	757.961	0.724227
SP8	767.804	0.74065
SP8	777.648	0.719547
SP8	787.492	0.727106
SP8	797.335	0.707521
SP8	807.179	0.715546
SP8	817.023	0.698863
SP8	826.866	0.709806
SP8	836.71	0.720096
SP8	846.554	0.705614
SP8	856.397	0.70344
SP8	866.241	0.707796
SP8	876.085	0.674702
SP8	885.928	0.67149
SP8	895.772	0.688989
SP8	905.616	0.686548
SP8	915.459	0.671635
SP8	925.303	0.679713
SP8	935.146	0.669701
SP8	944.99	0.667642
SP8	954.834	0.68363
SP8	964.677	0.67321
SP8	974.521	0.682036
SP8	984.365	0.674763
SP8	994.208	0.666829
SP8	1004.05	0.681941
SP8	1013.9	0.670068
SP8	1023.74	0.678252
SP8	1033.58	0.66694
SP8	1043.43	0.671238
SP8	1053.27	0.678832
SP8	1063.11	0.664854
SP8	1072.96	0.665235
SP8	1082.8	0.66017
SP8	1092.64	0.645047
SP8	1102.49	0.658336
SP8	1112.33	0.669545
SP8	1122.18	0.663851
SP8	1132.02	0.641016
SP8	1141.86	0.64718
SP8	1151.71	0.647698
SP8	1161.55	0.656654
SP8	1171.39	0.62462
SP8	1181.24	0.638873
SP8	1191.08	0.636203
SP8	1200.92	0.635516
SP8	1210.77	0.662233
SP8	1220.61	0.638678
SP8	1230.46	0.652016
SP8	1240.3	0.640516
SP8	1250.14	0.635196
SP8	1259.99	0.616911
SP8	1269.83	0.615084
SP8	1279.67	0.626805
SP8	1289.52	0.616904
SP8	1299.36	0.625043
SP8	1309.2	0.60799
SP8	1319.05	0.623395
SP8	1328.89	0.626721
SP8	1338.74	0.605527
SP8	1348.58	0.631889
SP8	1358.42	0.600954
SP8	1368.27	0.596167
SP8	1378.11	0.62285
SP8	1387.95	0.608387
SP8	1397.8	0.631077
SP8	1407.64	0.615542
SP8	1417.48	0.609485
SP8	1427.33	0.598017
SP8	1437.17	0.597826
SP8	1447.02	0.593566
SP8	1456.86	0.616496
SP8	1466.7	0.603349
SP8	1476.55	0.589492
SP8	1486.39	0.599294
SP8	1496.23	0.594782
SP8	1506.08	0.599649
SP8	1515.92	0.5886
SP8	1525.77	0.592521
SP8	1535.61	0.574423
SP8	1545.45	0.576795
SP8	1555.3	0.570788
SP8	1565.14	0.571044
SP8	1574.98	0.566795
SP8	1584.83	0.567703
SP8	1594.67	0.561398
SP8	1604.51	0.562306
SP8	1614.36	0.573126
SP8	1624.2	0.563168
SP8	1634.05	0.563553
SP8	1643.89	0.550708
SP8	1653.73	0.564877
SP8	1663.58	0.553782
SP8	1673.42	0.566253
SP8	1683.26	0.554228
SP8	1693.11	0.565464
SP8	1702.95	0.562851
SP8	1712.8	0.545017
SP8	1722.64	0.543392
SP8	1732.48	0.547214
SP8	1742.33	0.549815
SP8	1752.17	0.539818
SP8	1762.01	0.537088
SP8	1771.86	0.525878
SP8	1781.7	0.525154
SP8	1791.54	0.532938
SP8	1801.39	0.537259
SP8	1811.23	0.542648
SP8	1821.08	0.536794
SP8	1830.92	0.524223
SP8	1840.76	0.546352
SP8	1850.61	0.526214
SP8	1860.45	0.517518
SP8	1870.29	0.523365
SP8	1880.14	0.528258
SP8	1889.98	0.513422
SP8	1899.82	0.520931
SP8	1909.67	0.517461
SP8	1919.51	0.526912
SP8	1929.36	0.517262
SP8	1939.2	0.514314
SP8	1949.04	0.505412
SP8	1958.89	0.506343
SP8	1968.73	0.495496
SP8	1978.57	0.501728
SP8	1988.42	0.491354
SP8	1998.26	0.477768
SP8	2008.1	0.480102
SP8	2017.95	0.48387
SP8	2027.79	0.498238
SP8	2037.63	0.485667
SP8	2047.48	0.49011
SP8	2057.32	0.484088
SP8	2067.17	0.481174
SP8	2077.01	0.479439
SP8	2086.85	0.489599
SP8	2096.7	0.477127
SP8	2106.54	0.477921
SP8	2116.38	0.46525
SP8	2126.23	0.462287
SP8	2136.07	0.468637
SP8	2145.91	0.477318
SP8	2155.76	0.471673
SP8	2165.6	0.474149
SP8	2175.45	0.47559
SP8	2185.29	0.45755
SP8	2195.13	0.455101
SP8	2204.98	0.446897
SP8	2214.82	0.457611
SP8	2224.66	0.458934
SP8	2234.51	0.439201
SP8	2244.35	0.433987
SP8	2254.2	0.443545
SP8	2264.04	0.438869
SP8	2273.88	0.446302
SP8	2283.73	0.436332
SP8	2293.57	0.44652
SP8	2303.41	0.441893
SP8	2313.26	0.414989
SP8	2323.1	0.441386
SP8	2332.94	0.433708
SP8	2342.79	0.43298
SP8	2352.63	0.430142
SP8	2362.47	0.440528
SP8	2372.32	0.427991
SP8	2382.16	0.438796
SP8	2392.01	0.419928
SP8	2401.85	0.406575
SP8	2411.69	0.413345
SP8	2421.54	0.401827
SP8	2431.38	0.423964
SP8	2441.22	0.411896
SP8	2451.07	0.413643
SP8	2460.91	0.408555
SP8	2470.76	0.405732
SP8	2480.6	0.415298
SP8	2490.44	0.404287
SP8	2500.29	0.421553
SP8	2510.13	0.418822
SP8	2519.97	0.417716
SP8	2529.82	0.398036
SP8	2539.66	0.403353
SP8	2549.51	0.40209
SP8	2559.35	0.396857
SP8	2569.19	0.38479
SP8	2579.03	0.376494
SP8	2588.88	0.367813
SP8	2598.72	0.364217
SP8	2608.57	0.362596
SP8	2618.41	0.356139
SP8	2628.25	0.370636
SP8	2638.1	0.363629
SP8	2647.94	0.364854
SP8	0	0.947931
SP8	9.844	0.96407
SP8	19.687	1
SP8	29.531	0.949898
SP8	39.375	0.978475
SP8	49.218	0.987342
SP8	59.062	0.988326
SP8	68.906	0.967707
SP8	78.749	0.969073
SP8	88.593	0.945061
SP8	98.436	0.958548
SP8	108.28	0.954275
SP8	118.124	0.949589
SP8	127.967	0.919019
SP8	137.811	0.920412
SP8	147.655	0.885297
SP8	157.498	0.894238
SP8	167.342	0.874613
SP8	177.186	0.879712
SP8	187.029	0.890123
SP8	196.873	0.896669
SP8	206.717	0.868229
SP8	216.56	0.881893
SP8	226.404	0.900025
SP8	236.248	0.902088
SP8	246.091	0.887485
SP8	255.935	0.915
SP8	265.778	0.877439
SP8	275.622	0.894087
SP8	285.466	0.878614
SP8	295.309	0.892064
SP8	305.153	0.883377
SP8	314.997	0.874341
SP8	324.84	0.877785
SP8	334.684	0.826151
SP8	344.528	0.825996
SP8	354.371	0.808869
SP8	364.215	0.811817
SP8	374.059	0.83192
SP8	383.902	0.78607
SP8	393.746	0.798175
SP8	403.59	0.781391
SP8	413.433	0.807352
SP8	423.277	0.786696
SP8	433.12	0.805075
SP8	442.964	0.820643
SP8	452.808	0.815309
SP8	462.651	0.830211
SP8	472.495	0.806641
SP8	482.339	0.797416
SP8	492.182	0.795972
SP8	502.026	0.790107
SP8	511.87	0.789643
SP8	521.713	0.779158
SP8	531.557	0.779726
SP8	541.401	0.769466
SP8	551.244	0.76958
SP8	561.088	0.770103
SP8	570.932	0.77462
SP8	580.775	0.7404
SP8	590.619	0.732711
SP8	600.462	0.719217
SP8	610.306	0.713385
SP8	620.15	0.709484
SP8	629.993	0.709175
SP8	639.837	0.707005
SP8	649.681	0.727845
SP8	659.524	0.728368
SP8	669.368	0.727303
SP8	679.212	0.734516
SP8	689.055	0.725715
SP8	698.899	0.741468
SP8	708.743	0.731639
SP8	718.586	0.722905
SP8	728.43	0.729197
SP8	738.273	0.721976
SP8	748.117	0.716222
SP8	757.961	0.696218
SP8	767.804	0.693529
SP8	777.648	0.700514
SP8	787.492	0.686091
SP8	797.335	0.693319
SP8	807.179	0.679416
SP8	817.023	0.655982
SP8	826.866	0.674693
SP8	836.71	0.659356
SP8	846.554	0.691127
SP8	856.397	0.68766
SP8	866.241	0.689609
SP8	876.085	0.680244
SP8	885.928	0.678542
SP8	895.772	0.677058
SP8	905.616	0.648356
SP8	915.459	0.652456
SP8	925.303	0.655135
SP8	935.146	0.663361
SP8	944.99	0.645063
SP8	954.834	0.66486
SP8	964.677	0.654041
SP8	974.521	0.650909
SP8	984.365	0.638918
SP8	994.208	0.657957
SP8	1004.05	0.661478
SP8	1013.9	0.661408
SP8	1023.74	0.662724
SP8	1033.58	0.644024
SP8	1043.43	0.635112
SP8	1053.27	0.613116
SP8	1063.11	0.609288
[truncated: 2,161 more rows]

## Sheet: Fig 2d
SA RBC	SA iRBC	SA PVM 1	SA PVM 2	iRBC SD	PVM 1 SD	PVM2 SD	Total SD
	1	0	0
1	0.954537	0.0504128	0	0.00514478	0.00302076	0	0.00816554
1	0.931735	0.0639863	0	0.00442094	0.00661825	0	0.0110392
1	0.975103	0.045726	0	0.00514478	0.00302076	0	0.00816554
1	0.940141	0.0477508	0	0.0133689	0.00186523	0	0.0152342
1	0.93185	0.0498572	0	0.0177901	0.00661825	0	0.0244083
1	0.944384	0.0556313	0	0.012521	0.00665889	0	0.0191799
1	0.95587	0.0370358	0	0.00567446	0.00241837	0	0.00809283
1	0.932873	0.052053	0	0.00997305	0.00333081	0	0.0133039
1	0.934747	0.0603229	0	0.0114892	0.00169929	0	0.0131885
1	0.912492	0.0475622	0.0472468	0.00964131	0.00176688	0.00135325	0.0127614
1	0.903878	0.0519037	0.0536705	0.00736652	0.00313908	0.00427499	0.0147806
1	0.953952	0.0521176	0	0.00691461	0.00974117	0	0.0166558
1	0.908991	0.0648478	0.0709952	0.00914682	0.0045158	0.00427499	0.0179376
1	0.945281	0.0605313	0	0.0112906	0.00336451	0	0.0146551
1	0.973903	0.0329893	0	0.0112906	0.00157665	0	0.0128672
1	0.938047	0.0411312	0	0.00293692	0.00257096	0	0.00550788

## Sheet: Fig 2c
Invasions by one parasite						Invasion by two parasites
Time (s)	Surface	Volume	Reduced Volume			Time (s)	Surface	Volume	Reduced Volume
1.4	133.028	89.2008	0.618274			1.4	150.947	118.099	0.66651
2.8	133.404	90.8989	0.627381			2.8	150.646	113.214	0.657486
4.2	133.332	90.555	0.625514			4.2	150.858	110.674	0.645965
5.6	133.207	91.1258	0.630343			5.6	151.421	116.533	0.654326
7	130.739	87.5984	0.62318			7	151.383	112.04	0.646549
8.4	134.264	90.2969	0.617251			8.4	151.573	111.625	0.640617
9.8	133.121	90.3691	0.625711			9.8	151.274	117.898	0.662712
11.2	133.066	90.4838	0.626894			11.2	150.322	112.445	0.645223
12.6	131.528	88.2612	0.622259			12.6	150.139	112.212	0.649763
14	135.395	92.2608	0.622789			14	150.526	111.756	0.646199
15.4	134.02	90.7784	0.622233			15.4	149.364	115.233	0.664844
16.8	133.428	90.2215	0.622536			16.8	147.397	113.954	0.652274
18.2	132.639	89.9768	0.626395			18.2	145.643	112.904	0.676246
19.6	132.443	90.0663	0.628414			19.6	144.276	110.015	0.674038
21	131.847	88.6879	0.622997			21	143.846	116.346	0.702309
22.4	131.895	89.6265	0.629246			22.4	143.526	111.804	0.698782
23.8	132.817	89.984	0.62519			23.8	143.278	115.049	0.714425
25.2	131.487	89.2195	0.629305			25.2	144.196	118.929	0.725057
26.6	135.021	90.9728	0.616649			26.6	143.546	114.619	0.722011
28	128.761	88.6891	0.645534			28	143.484	121.985	0.73616
29.4	128.371	90.3525	0.660639			29.4	142.496	116.9	0.727315
30.8	131.086	93.4479	0.66216			30.8	142.092	114.775	0.724428
32.2	128.958	90.9738	0.660651			32.2	142.593	118.082	0.734866
33.6	127.85	91.7894	0.675256			33.6	141.842	118.097	0.744209
35	126.656	92.2591	0.688328			35	142.228	119.046	0.739595
36.4	128.281	94.4431	0.691282			36.4	142.33	113.744	0.724931
37.8	125.485	93.5757	0.707951			37.8	143.116	118.546	0.73798
39.2	126.524	95.2035	0.71141			39.2	143.466	118.898	0.736307
40.6	123.54	93.0657	0.720778			40.6	143.401	120.904	0.751595
42	121.152	85.2923	0.680206			42	143.618	122.159	0.752165
43.4	120.654	78.5284	0.630144			43.4	144.055	121.311	0.752773
44.8	119.714	92.4466	0.750588			44.8	143.455	120.67	0.745068
46.2	121.948	94.0989	0.743104			46.2	142.988	121.892	0.74037
47.6	120.882	93.6257	0.749167			47.6	142.444	117.42	0.742585
49	120.968	93.5135	0.747469			49	142.697	118.743	0.744035
50.4	120.37	92.7419	0.746836			50.4	143.444	120.72	0.745773
51.8	121.771	93.3414	0.738726			51.8	143.663	117.302	0.735921
53.2	120.38	92.4598	0.744471			53.2	143.773	123.146	0.753733
54.6	120.864	93.0114	0.74442			54.6	143.476	121.307	0.744297
56	122.363	94.2977	0.740885			56	142.278	118.373	0.740048
57.4	121.5	93.9238	0.745828			57.4	142.294	122.308	0.755582
58.8	120.608	93.946	0.754297			58.8	141.44	115.459	0.735739
60.2	123.232	95.6879	0.743871			60.2	141.5	116.043	0.725119
61.6	122.102	94.9571	0.748458			61.6	140.428	114.347	0.725729
63	121.068	93.9324	0.749889			63	139.555	116.114	0.738506
64.4	120.752	94.1463	0.754554			64.4	138.648	113.951	0.736817
65.8	120.837	94.4858	0.756472			65.8	138.202	114.247	0.745774
67.2	120.141	93.7922	0.757451			67.2	138.101	116.916	0.765687
68.6	120.679	94.3159	0.756596			68.6	138.509	116.267	0.762746
70	121.068	93.8996	0.749631			70	138.986	117.753	0.771191
71.4	121.283	94.8908	0.755524			71.4	138.798	121.714	0.786635
72.8	122.347	95.928	0.753848			72.8	139.408	126.397	0.816477
74.2	122.223	95.1261	0.748679			74.2	139.392	128.829	0.801453
75.6	121.943	95.62	0.755162			75.6	139.422	128.871	0.816756
77	123.965	97.3782	0.750308			77	138.565	124.492	0.80459
78.4	121.872	95.4346	0.754357			78.4	138.18	120.696	0.794548
79.8	121.481	94.5108	0.750666			79.8	138.679	122.714	0.799449
81.2	121.908	96.0099	0.758567			81.2	138.535	121.78	0.79695
82.6	121.708	95.9465	0.759938			82.6	138.513	121.611	0.787688
84	120.539	94.7789	0.761635			84	137.739	121.06	0.792387
85.4	120.415	95.681	0.77007			85.4	137.49	118.241	0.774332
86.8	120.101	95.4559	0.771277			86.8	137.552	120.249	0.798798
88.2	119.502	94.4371	0.768791			88.2	137.491	116.323	0.767595
89.6	120.712	95.6406	0.766905			89.6	137.396	120.828	0.789674
91	120.028	95.54	0.772657			91	137.547	118.995	0.792054
92.4	121.674	96.9101	0.767884			92.4	138.039	120.18	0.795518
93.8	121.24	96.1236	0.765748			93.8	138.277	119.871	0.779585
95.2	121.043	96.2273	0.768449			95.2	137.929	123.834	0.811076
96.6	122.919	97.9504	0.764369			96.6	137.774	124.318	0.816528
98	122.784	97.8314	0.764699			98	137.986	117.344	0.77184
99.4	121.36	96.2659	0.765751			99.4	138.51	121.275	0.798345
100.8	121.088	96.5191	0.770346			100.8	138.267	121.783	0.79439
102.2	121.361	97.8365	0.778233			102.2	138.384	122.083	0.789441
103.6	119.689	95.0037	0.771584			103.6	137.816	119.091	0.790244
105	120.864	97.9007	0.783551			105	137.434	121.36	0.78864
106.4	121.901	98.2936	0.776675
107.8	122.338	98.6214	0.775091
109.2	120.86	97.5998	0.781176
110.6	120.909	97.8085	0.78237
112	121.504	98.5353	0.782401
113.4	121.033	98.3841	0.785771
114.8	122.049	98.7121	0.778568
116.2	121.776	99.1255	0.784452
117.6	119.644	96.6291	0.785227
119	121.052	99.4812	0.794341
120.4	120.371	97.3852	0.784212
121.8	120.111	97.8083	0.790184
123.2	120.158	99.2251	0.801157
124.6	122.815	100.665	0.78655
126	121.859	100.272	0.792719
127.4	120.823	98.4748	0.788544
128.8	119.829	99.101	0.803452
130.2	119.014	98.141	0.803856
131.6	119.57	99.1624	0.806562
133	118.676	98.2094	0.807856
134.4	120.27	100.711	0.812025
135.8	119.797	95.5697	0.775135
137.2	119.417	99.7331	0.81277
138.6	114.795	89.2527	0.771724
140	118.455	98.8594	0.815478
141.4	117.129	99.455	0.834366
142.8	117.351	98.444	0.823541
144.2	117.445	99.598	0.832193
145.6	117.723	100.563	0.837282

## Sheet: Fig S2
Time (s)	PAM
-37.44	0
-34.56	0.00961185
-31.68	0
-28.8	0
-25.92	0.0201895
-23.04	0.28487
-20.16	0.28398
-17.28	0.170299
-14.4	0.260511
-11.52	0.199203
-8.64	0.53264
-5.76	0.587979
-2.88	0.246876
0	0.303168
2.88	0.331062
5.76	0.58938
8.64	0.794404
11.52	0.79064
14.4	1.04278
17.28	1.03162
20.16	1.00704
23.04	0.941723
25.92	1.20339
28.8	1.00357
31.68	0.960606
34.56	1.04445
37.44	1.03485
40.32	1.05214
43.2	1.0479
46.08	1.10734
48.96	0.99028
51.84	0.882155
54.72	1.12077
57.6	0.922106
60.48	0.979601
63.36	0.876056
66.24	1.09855
69.12	0.869153
72	0.826707

## Sheet: Fig 3c
Time (s)	PAM	Treatment
-8.64	0.120456	R1 Peptide
-5.76	0.230696	R1 Peptide
-2.88	0.232275	R1 Peptide
0	0.345841	R1 Peptide
2.88	0.375806	R1 Peptide
5.76	0.284996	R1 Peptide
8.64	0.338989	R1 Peptide
11.52	0.420326	R1 Peptide
14.4	0.54215	R1 Peptide
17.28	0.458658	R1 Peptide
20.16	0.537281	R1 Peptide
23.04	0.693383	R1 Peptide
25.92	0.67254	R1 Peptide
28.8	0.667592	R1 Peptide
31.68	0.594926	R1 Peptide
34.56	0.76072	R1 Peptide
37.44	0.653813	R1 Peptide
40.32	0.549712	R1 Peptide
43.2	0.405337	R1 Peptide
46.08	0.605447	R1 Peptide
48.96	0.659703	R1 Peptide
51.84	0.519215	R1 Peptide
54.72	0.498328	R1 Peptide
57.6	0.53754	R1 Peptide
60.48	0.466265	R1 Peptide
63.36	0.590935	R1 Peptide
66.24	0.549939	R1 Peptide
69.12	0.581123	R1 Peptide
72	0.677308	R1 Peptide
74.88	0.544262	R1 Peptide
77.76	0.504513	R1 Peptide
80.64	0.574354	R1 Peptide
83.52	0.514374	R1 Peptide
86.4	0.347701	R1 Peptide
89.28	0.633845	R1 Peptide
92.16	0.631732	R1 Peptide
95.04	0.296673	R1 Peptide
97.92	0.610912	R1 Peptide
100.8	0.743591	R1 Peptide
103.68	0.471685	R1 Peptide
106.56	0.545751	R1 Peptide
109.44	0.676913	R1 Peptide
112.32	0.737944	R1 Peptide
115.2	0.739091	R1 Peptide
118.08	0.452401	R1 Peptide
120.96	0.54316	R1 Peptide
123.84	0.707047	R1 Peptide
126.72	0.439742	R1 Peptide
129.6	0.478435	R1 Peptide
132.48	0.504499	R1 Peptide
-34.56	0.080023	R1 Peptide
-31.68	0.103593	R1 Peptide
-28.8	0.026751	R1 Peptide
-25.92	0.006453	R1 Peptide
-23.04	0	R1 Peptide
-20.16	0.113208	R1 Peptide
-17.28	0.12943	R1 Peptide
-14.4	0.114559	R1 Peptide
-11.52	0.082354	R1 Peptide
-8.64	0.112998	R1 Peptide
-5.76	0.12278	R1 Peptide
-2.88	0.09265	R1 Peptide
0	0.147918	R1 Peptide
2.88	0.109674	R1 Peptide
5.76	0.129009	R1 Peptide
8.64	0.18209	R1 Peptide
11.52	0.12418	R1 Peptide
14.4	0.119146	R1 Peptide
17.28	0.126329	R1 Peptide
20.16	0.131036	R1 Peptide
23.04	0.117073	R1 Peptide
25.92	0.128677	R1 Peptide
28.8	0.161376	R1 Peptide
31.68	0.158213	R1 Peptide
34.56	0.204276	R1 Peptide
37.44	0.145118	R1 Peptide
40.32	0.12418	R1 Peptide
43.2	0.143642	R1 Peptide
46.08	0.097464	R1 Peptide
48.96	0.196227	R1 Peptide
51.84	0.175913	R1 Peptide
54.72	0.179234	R1 Peptide
57.6	0.153654	R1 Peptide
60.48	0.213443	R1 Peptide
63.36	0.349164	R1 Peptide
66.24	0.196655	R1 Peptide
69.12	0.063881	R1 Peptide
72	0.104603	R1 Peptide
74.88	0.099456	R1 Peptide
77.76	0.039533	R1 Peptide
80.64	0.030053	R1 Peptide
83.52	0.031384	R1 Peptide
86.4	0.117947	R1 Peptide
89.28	0.123852	R1 Peptide
92.16	0.129077	R1 Peptide
95.04	0.095945	R1 Peptide
97.92	0.083095	R1 Peptide
100.8	0.088729	R1 Peptide
103.68	0.138111	R1 Peptide
106.56	0.112105	R1 Peptide
109.44	0.089255	R1 Peptide
112.32	0.187199	R1 Peptide
115.2	0.114107	R1 Peptide
118.08	0.118142	R1 Peptide
120.96	0.118518	R1 Peptide
123.84	0.104661	R1 Peptide
126.72	0.080153	R1 Peptide
129.6	0.111858	R1 Peptide
132.48	0.108191	R1 Peptide
135.36	0.101462	R1 Peptide
138.24	0.101374	R1 Peptide
-17.28	0.047526	R1 Peptide
-14.4	0.047622	R1 Peptide
-11.52	0.074608	R1 Peptide
-8.64	0.165561	R1 Peptide
-5.76	0.283698	R1 Peptide
-2.88	0.209732	R1 Peptide
0	0.424731	R1 Peptide
2.88	0.286432	R1 Peptide
5.76	0.389247	R1 Peptide
8.64	0.384864	R1 Peptide
11.52	0.222209	R1 Peptide
14.4	0.296693	R1 Peptide
17.28	0.220583	R1 Peptide
20.16	0.158194	R1 Peptide
23.04	0.393355	R1 Peptide
25.92	0.486357	R1 Peptide
28.8	0.409406	R1 Peptide
31.68	0.154938	R1 Peptide
34.56	0.286818	R1 Peptide
37.44	0.201304	R1 Peptide
40.32	0.392273	R1 Peptide
43.2	0.454217	R1 Peptide
46.08	0.405655	R1 Peptide
48.96	0.345404	R1 Peptide
51.84	0.386829	R1 Peptide
54.72	0.377945	R1 Peptide
57.6	0.369649	R1 Peptide
60.48	0.361315	R1 Peptide
63.36	0.419403	R1 Peptide
66.24	0.393657	R1 Peptide
69.12	0.45414	R1 Peptide
72	0.373999	R1 Peptide
74.88	0.455941	R1 Peptide
77.76	0.380594	R1 Peptide
80.64	0.384264	R1 Peptide
83.52	0.325243	R1 Peptide
86.4	0.292859	R1 Peptide
89.28	0.513867	R1 Peptide
92.16	0.430289	R1 Peptide
95.04	0.362064	R1 Peptide
97.92	0.438542	R1 Peptide
100.8	0.373196	R1 Peptide
103.68	0.432713	R1 Peptide
106.56	0.383366	R1 Peptide
109.44	0.465459	R1 Peptide
112.32	0.406083	R1 Peptide
115.2	0.494561	R1 Peptide
118.08	0.390304	R1 Peptide
120.96	0.431122	R1 Peptide
123.84	0.317593	R1 Peptide
126.72	0.31048	R1 Peptide
129.6	0.276871	R1 Peptide
132.48	0.240242	R1 Peptide
135.36	0.254358	R1 Peptide
138.24	0.244184	R1 Peptide
141.12	0.216075	R1 Peptide
144	0.284408	R1 Peptide
146.88	0.297569	R1 Peptide
149.76	0.324564	R1 Peptide
152.64	0.253677	R1 Peptide
155.52	0.243193	R1 Peptide
158.4	0.243132	R1 Peptide
161.28	0.278617	R1 Peptide
164.16	0.30428	R1 Peptide
167.04	0.300918	R1 Peptide
169.92	0.34183	R1 Peptide
172.8	0.186691	R1 Peptide
175.68	0.192283	R1 Peptide
178.56	0.06696	R1 Peptide
181.44	0.190998	R1 Peptide
184.32	0.300316	R1 Peptide
187.2	0.181691	R1 Peptide
190.08	0.320755	R1 Peptide
192.96	0.309738	R1 Peptide
195.84	0.266866	R1 Peptide
198.72	0.418131	R1 Peptide
201.6	0.285207	R1 Peptide
204.48	0.194178	R1 Peptide
207.36	0.330068	R1 Peptide
210.24	0.414679	R1 Peptide
213.12	0.348503	R1 Peptide
216	0.153457	R1 Peptide
218.88	0.304413	R1 Peptide
221.76	0.291945	R1 Peptide
224.64	0.343828	R1 Peptide
227.52	0.338809	R1 Peptide
230.4	0.273988	R1 Peptide
233.28	0.337147	R1 Peptide
236.16	0.349435	R1 Peptide
239.04	0.331928	R1 Peptide
241.92	0.333647	R1 Peptide
244.8	0.300089	R1 Peptide
247.68	0.283148	R1 Peptide
250.56	0.233559	R1 Peptide
253.44	0.214021	R1 Peptide
256.32	0.226755	R1 Peptide
259.2	0.034952	R1 Peptide
-20.16	0.013943	R1 Peptide
-17.28	0.017292	R1 Peptide
-14.4	0.005823	R1 Peptide
-11.52	0.324173	R1 Peptide
-8.64	0.168484	R1 Peptide
-5.76	0.261315	R1 Peptide
-2.88	0.302061	R1 Peptide
0	0.17523	R1 Peptide
2.88	0.225504	R1 Peptide
5.76	0.183819	R1 Peptide
8.64	0.199186	R1 Peptide
11.52	0.201414	R1 Peptide
14.4	0.236534	R1 Peptide
17.28	0.305477	R1 Peptide
20.16	0.315189	R1 Peptide
23.04	0.383344	R1 Peptide
25.92	0.260339	R1 Peptide
28.8	0.336167	R1 Peptide
31.68	0.417892	R1 Peptide
34.56	0.361786	R1 Peptide
37.44	0.336295	R1 Peptide
40.32	0.259264	R1 Peptide
43.2	0.346361	R1 Peptide
46.08	0.321039	R1 Peptide
48.96	0.249424	R1 Peptide
51.84	0.277923	R1 Peptide
54.72	0.303706	R1 Peptide
57.6	0.428298	R1 Peptide
60.48	0.399722	R1 Peptide
63.36	0.311617	R1 Peptide
66.24	0.239131	R1 Peptide
69.12	0.269101	R1 Peptide
72	0.325181	R1 Peptide
74.88	0.248591	R1 Peptide
77.76	0.415741	R1 Peptide
80.64	0.200416	R1 Peptide
83.52	0.42468	R1 Peptide
86.4	0.437338	R1 Peptide
89.28	0.625336	R1 Peptide
92.16	0.632042	R1 Peptide
95.04	0.594114	R1 Peptide
97.92	0.495675	R1 Peptide
100.8	0.349424	R1 Peptide
103.68	0.352205	R1 Peptide
106.56	0.161257	R1 Peptide
109.44	0.322317	R1 Peptide
112.32	0.216161	R1 Peptide
115.2	0.20078	R1 Peptide
118.08	0.202817	R1 Peptide
120.96	0.229434	R1 Peptide
123.84	0.159019	R1 Peptide
126.72	0.329587	R1 Peptide
129.6	0.151936	R1 Peptide
132.48	0.12068	R1 Peptide
135.36	0.103873	R1 Peptide
138.24	0.048065	R1 Peptide
141.12	0.055627	R1 Peptide
144	0.050046	R1 Peptide
146.88	0.06252	R1 Peptide
149.76	0.217898	R1 Peptide
-14.4	0.087714	R1 Peptide
-11.52	0.072872	R1 Peptide
-8.64	0.076347	R1 Peptide
-5.76	0.229688	R1 Peptide
-2.88	0.149941	R1 Peptide
0	0.20835	R1 Peptide
2.88	0.370448	R1 Peptide
5.76	0.383956	R1 Peptide
8.64	0.483281	R1 Peptide
11.52	0.578295	R1 Peptide
14.4	0.647639	R1 Peptide
17.28	0.58011	R1 Peptide
20.16	0.24638	R1 Peptide
23.04	0.348664	R1 Peptide
25.92	0.481544	R1 Peptide
28.8	0.230969	R1 Peptide
31.68	0.302503	R1 Peptide
34.56	0.544808	R1 Peptide
37.44	0.406001	R1 Peptide
40.32	0.366811	R1 Peptide
43.2	0.500448	R1 Peptide
46.08	0.367218	R1 Peptide
48.96	0.76238	R1 Peptide
51.84	0.487384	R1 Peptide
54.72	0.453507	R1 Peptide
57.6	0.547808	R1 Peptide
60.48	0.328758	R1 Peptide
63.36	0.55734	R1 Peptide
66.24	0.4541	R1 Peptide
69.12	0.53033	R1 Peptide
72	0.303364	R1 Peptide
74.88	0.225091	R1 Peptide
77.76	0.248794	R1 Peptide
80.64	0.229364	R1 Peptide
83.52	0.111247	R1 Peptide
86.4	0.44937	R1 Peptide
89.28	0.30013	R1 Peptide
92.16	0.312597	R1 Peptide
95.04	0.225988	R1 Peptide
97.92	0.083931	R1 Peptide
100.8	0.11439	R1 Peptide
103.68	0.079899	R1 Peptide
106.56	0.048175	R1 Peptide
109.44	0.078403	R1 Peptide
112.32	0.153004	R1 Peptide
115.2	0.182089	R1 Peptide
118.08	0.287849	R1 Peptide
120.96	0.201516	R1 Peptide
123.84	0.31848	R1 Peptide
-8.64	0.010322	R1 Peptide
-5.76	0.010853	R1 Peptide
-2.88	0.002502	R1 Peptide
0	0.294677	R1 Peptide
2.88	0.109862	R1 Peptide
5.76	0.210289	R1 Peptide
8.64	0.525471	R1 Peptide
11.52	0.476472	R1 Peptide
14.4	0.685214	R1 Peptide
17.28	0.440148	R1 Peptide
20.16	0.580544	R1 Peptide
23.04	0.515675	R1 Peptide
25.92	0.622321	R1 Peptide
28.8	0.533569	R1 Peptide
31.68	0.454651	R1 Peptide
34.56	0.491225	R1 Peptide
37.44	0.49181	R1 Peptide
40.32	0.384032	R1 Peptide
43.2	0.411926	R1 Peptide
46.08	0.32274	R1 Peptide
48.96	0.633895	R1 Peptide
51.84	0.326282	R1 Peptide
54.72	0.239747	R1 Peptide
57.6	0.298225	R1 Peptide
60.48	0.407239	R1 Peptide
63.36	0.300923	R1 Peptide
66.24	0.338577	R1 Peptide
69.12	0.314419	R1 Peptide
72	0.479312	R1 Peptide
74.88	0.123563	R1 Peptide
77.76	0.185283	R1 Peptide
80.64	0.254484	R1 Peptide
83.52	0.460979	R1 Peptide
86.4	0.450055	R1 Peptide
89.28	0.494931	R1 Peptide
92.16	0.528662	R1 Peptide
95.04	0.488987	R1 Peptide
97.92	0.349146	R1 Peptide
100.8	0.253478	R1 Peptide
-8.64	0.256374	R1 Peptide
-5.76	0.266072	R1 Peptide
-2.88	0.33568	R1 Peptide
0	0.399408	R1 Peptide
2.88	0.163229	R1 Peptide
5.76	0.23077	R1 Peptide
8.64	0.165258	R1 Peptide
11.52	0.416809	R1 Peptide
14.4	0.663691	R1 Peptide
17.28	0.71831	R1 Peptide
20.16	0.547457	R1 Peptide
23.04	0.634477	R1 Peptide
25.92	0.508276	R1 Peptide
28.8	0.624807	R1 Peptide
31.68	0.670436	R1 Peptide
34.56	0.433779	R1 Peptide
37.44	0.734419	R1 Peptide
40.32	0.621638	R1 Peptide
43.2	0.68384	R1 Peptide
46.08	0.738431	R1 Peptide
48.96	0.763468	R1 Peptide
51.84	0.417358	R1 Peptide
54.72	0.390288	R1 Peptide
57.6	0.590794	R1 Peptide
60.48	0.636099	R1 Peptide
63.36	0.404459	R1 Peptide
66.24	0.532593	R1 Peptide
69.12	0.404061	R1 Peptide
-11.52	0.046979	R1 Peptide
-8.64	0	R1 Peptide
-5.76	0.00834	R1 Peptide
-2.88	0.040133	R1 Peptide
0	0.110687	R1 Peptide
2.88	0.105625	R1 Peptide
5.76	0.092864	R1 Peptide
8.64	0.13546	R1 Peptide
11.52	0.008969	R1 Peptide
14.4	0.100457	R1 Peptide
17.28	0.052273	R1 Peptide
20.16	0.113586	R1 Peptide
23.04	0.227619	R1 Peptide
25.92	0.192272	R1 Peptide
28.8	0.194721	R1 Peptide
31.68	0.199264	R1 Peptide
34.56	0.201328	R1 Peptide
37.44	0.199181	R1 Peptide
40.32	0.189369	R1 Peptide
43.2	0.300215	R1 Peptide
46.08	0.335751	R1 Peptide
48.96	0.204301	R1 Peptide
51.84	0.348855	R1 Peptide
54.72	0.143262	R1 Peptide
57.6	0.10738	R1 Peptide
60.48	0.116188	R1 Peptide
63.36	0.126996	R1 Peptide
66.24	0.158907	R1 Peptide
69.12	0.22484	R1 Peptide
72	0.232027	R1 Peptide
74.88	0.434151	R1 Peptide
77.76	0.074665	R1 Peptide
80.64	0.46627	R1 Peptide
83.52	0.146052	R1 Peptide
86.4	0.046342	R1 Peptide
89.28	0.099866	R1 Peptide
92.16	0.173595	R1 Peptide
95.04	0.250267	R1 Peptide
97.92	0.164202	R1 Peptide
100.8	0.089866	R1 Peptide
103.68	0.002106	R1 Peptide
106.56	0.040144	R1 Peptide
109.44	0.122345	R1 Peptide
112.32	0.098131	R1 Peptide
115.2	0.06059	R1 Peptide
118.08	0.067618	R1 Peptide
120.96	0.105677	R1 Peptide
123.84	0.011976	R1 Peptide
126.72	0.028267	R1 Peptide
129.6	0.028594	R1 Peptide
132.48	0.0318	R1 Peptide
135.36	0.047928	R1 Peptide
138.24	0.069323	R1 Peptide
141.12	0.009561	R1 Peptide
144	0.054582	R1 Peptide
146.88	0.034092	R1 Peptide
149.76	0.041809	R1 Peptide
152.64	0.006382	R1 Peptide
155.52	0.047338	R1 Peptide
158.4	0.045374	R1 Peptide
161.28	0.025197	R1 Peptide
164.16	0.026218	R1 Peptide
167.04	0.06527	R1 Peptide
169.92	0.025231	R1 Peptide
172.8	0.032146	R1 Peptide
175.68	0.025818	R1 Peptide
178.56	0.034446	R1 Peptide
181.44	0.044098	R1 Peptide
184.32	0.039338	R1 Peptide
187.2	0.032818	R1 Peptide
190.08	0.026597	R1 Peptide
-5.76	0.096044	R1 Peptide
-2.88	0.049697	R1 Peptide
0	0.005987	R1 Peptide
2.88	0.024236	R1 Peptide
5.76	0.02635	R1 Peptide
8.64	0.658606	R1 Peptide
11.52	0.319547	R1 Peptide
14.4	0.211718	R1 Peptide
17.28	0.210035	R1 Peptide
20.16	0.157918	R1 Peptide
23.04	0.3494	R1 Peptide
25.92	0.332442	R1 Peptide
28.8	0.370241	R1 Peptide
31.68	0.253113	R1 Peptide
34.56	0.353898	R1 Peptide
37.44	0.305449	R1 Peptide
40.32	0.36511	R1 Peptide
43.2	0.551717	R1 Peptide
46.08	0.676873	R1 Peptide
48.96	0.363492	R1 Peptide
51.84	0.418416	R1 Peptide
54.72	0.53507	R1 Peptide
57.6	0.653652	R1 Peptide
60.48	0.481084	R1 Peptide
63.36	0.467782	R1 Peptide
66.24	0.399686	R1 Peptide
69.12	0.532109	R1 Peptide
72	0.594969	R1 Peptide
74.88	0.562992	R1 Peptide
77.76	0.544582	R1 Peptide
80.64	0.655219	R1 Peptide
83.52	0.512239	R1 Peptide
86.4	0.612042	R1 Peptide
89.28	0.729354	R1 Peptide
92.16	0.700149	R1 Peptide
95.04	0.650682	R1 Peptide
97.92	0.686751	R1 Peptide
100.8	0.643595	R1 Peptide
103.68	0.757371	R1 Peptide
106.56	0.894191	R1 Peptide
109.44	0.828799	R1 Peptide
112.32	0.419157	R1 Peptide
115.2	0.265763	R1 Peptide
118.08	0.070777	R1 Peptide
120.96	0.42931	R1 Peptide
123.84	0.241328	R1 Peptide
126.72	0.150424	R1 Peptide
129.6	0.442803	R1 Peptide
132.48	0.314328	R1 Peptide
135.36	0.441924	R1 Peptide
138.24	0.402682	R1 Peptide
141.12	0.255817	R1 Peptide
144	0.434068	R1 Peptide
146.88	0.52342	R1 Peptide
149.76	0.549298	R1 Peptide
152.64	0.600258	R1 Peptide
155.52	0.457262	R1 Peptide
158.4	0.495994	R1 Peptide
161.28	0.603731	R1 Peptide
164.16	0.802727	R1 Peptide
167.04	0.522285	R1 Peptide
-34.56	0.080535	Untreated
-31.68	0.060327	Untreated
-28.8	0	Untreated
-25.92	0	Untreated
-23.04	0	Untreated
-20.16	0.517242	Untreated
-17.28	0.181188	Untreated
-14.4	0.243867	Untreated
-11.52	0.284196	Untreated
-8.64	0.377675	Untreated
-5.76	0.5336	Untreated
-2.88	0.191716	Untreated
0	0.237662	Untreated
2.88	0.313001	Untreated
5.76	0.1734	Untreated
8.64	0.293569	Untreated
11.52	0.787225	Untreated
14.4	0.857212	Untreated
17.28	0.953379	Untreated
20.16	1.13728	Untreated
23.04	1.32877	Untreated
25.92	1.20947	Untreated
28.8	1.42093	Untreated
31.68	1.23	Untreated
34.56	1.36901	Untreated
37.44	1.36057	Untreated
40.32	1.38102	Untreated
43.2	1.57384	Untreated
46.08	1.60628	Untreated
48.96	0.996471	Untreated
51.84	1.08499	Untreated
54.72	1.03877	Untreated
57.6	1.02753	Untreated
60.48	0.987641	Untreated
63.36	1.03663	Untreated
66.24	1.20041	Untreated
69.12	1.04556	Untreated
72	0.971598	Untreated
74.88	1.03649	Untreated
77.76	1.0571	Untreated
80.64	0.99183	Untreated
83.52	0.997628	Untreated
86.4	0.991834	Untreated
89.28	1.01082	Untreated
92.16	0.937425	Untreated
95.04	0.964407	Untreated
97.92	1.04049	Untreated
100.8	1.01465	Untreated
103.68	0.92397	Untreated
106.56	1.00072	Untreated
109.44	1.0797	Untreated
112.32	0.993699	Untreated
115.2	0.99394	Untreated
118.08	0.946221	Untreated
120.96	0.990699	Untreated
123.84	0.84613	Untreated
126.72	0.819664	Untreated
129.6	0.895808	Untreated
132.48	0.831663	Untreated
135.36	0.699729	Untreated
138.24	0.805809	Untreated
141.12	0.945798	Untreated
144	1.1043	Untreated
146.88	0.978856	Untreated
149.76	1.14971	Untreated
152.64	1.06485	Untreated
155.52	1.07285	Untreated
158.4	1.10138	Untreated
161.28	1.15897	Untreated
164.16	1.02961	Untreated
167.04	1.05755	Untreated
169.92	1.07178	Untreated
172.8	1.00433	Untreated
175.68	0.481764	Untreated
0	0.636593	Untreated
2.88	0.22502	Untreated
5.76	0.43331	Untreated
8.64	0.904273	Untreated
11.52	0.779361	Untreated
14.4	1.12247	Untreated
17.28	1.14039	Untreated
20.16	1.03182	Untreated
23.04	1.21807	Untreated
25.92	1.13296	Untreated
28.8	1.0449	Untreated
31.68	0.968408	Untreated
34.56	0.924854	Untreated
37.44	1.05765	Untreated
40.32	1.25019	Untreated
43.2	0.966763	Untreated
46.08	0.935976	Untreated
48.96	0.85008	Untreated
51.84	0.878243	Untreated
54.72	1.04782	Untreated
57.6	1.00418	Untreated
60.48	0.819263	Untreated
63.36	0.702453	Untreated
66.24	0.813183	Untreated
69.12	0.937451	Untreated
72	0.997916	Untreated
74.88	0.931573	Untreated
77.76	0.805411	Untreated
80.64	0.828425	Untreated
83.52	0.851438	Untreated
86.4	0.874451	Untreated
89.28	1.1888	Untreated
92.16	1.19162	Untreated
95.04	1.19444	Untreated
97.92	1.21026	Untreated
100.8	0.974632	Untreated
103.68	0.833454	Untreated
106.56	1.1438	Untreated
109.44	1.30223	Untreated
112.32	1.02815	Untreated
115.2	1.30817	Untreated
118.08	0.930367	Untreated
120.96	0.887099	Untreated
123.84	0.954208	Untreated
126.72	0.908173	Untreated
129.6	0.955696	Untreated
132.48	0.945586	Untreated
135.36	1.02947	Untreated
-11.52	0.001671	Untreated
-8.64	0.001823	Untreated
-5.76	0.891382	Untreated
-2.88	0.133582	Untreated
0	0.503357	Untreated
2.88	0.545442	Untreated
5.76	0.694506	Untreated
8.64	1.01499	Untreated
11.52	0.992913	Untreated
14.4	0.979472	Untreated
17.28	1.05945	Untreated
20.16	1.00972	Untreated
23.04	1.00537	Untreated
25.92	1.00955	Untreated
28.8	1.1153	Untreated
31.68	1.10449	Untreated
34.56	0.959975	Untreated
37.44	1.08048	Untreated
40.32	0.914699	Untreated
43.2	0.969148	Untreated
46.08	1.06672	Untreated
48.96	1.00237	Untreated
51.84	0.947158	Untreated
54.72	0.953952	Untreated
57.6	1.0773	Untreated
60.48	0.883598	Untreated
63.36	0.974999	Untreated
66.24	0.886242	Untreated
69.12	1.03347	Untreated
72	1.16571	Untreated
74.88	1.39214	Untreated
77.76	1.30703	Untreated
80.64	1.4416	Untreated
83.52	1.65538	Untreated
86.4	1.41703	Untreated
89.28	1.22194	Untreated
92.16	1.4097	Untreated
95.04	1.56161	Untreated
97.92	1.27673	Untreated
100.8	1.27524	Untreated
103.68	1.17566	Untreated
106.56	1.62634	Untreated
109.44	1.3327	Untreated
112.32	1.43194	Untreated
115.2	1.31873	Untreated
118.08	1.07938	Untreated
120.96	1.22309	Untreated
123.84	1.56341	Untreated
126.72	1.60566	Untreated
129.6	1.53723	Untreated
132.48	1.93544	Untreated
135.36	1.04756	Untreated
138.24	0.82189	Untreated
141.12	0.869837	Untreated
144	1.23924	Untreated
146.88	0.875946	Untreated
149.76	0.637256	Untreated
152.64	1.0705	Untreated
155.52	0.845137	Untreated
158.4	0.54715	Untreated
161.28	0.919013	Untreated
164.16	0.727442	Untreated
167.04	0.700178	Untreated
169.92	0.851794	Untreated
172.8	0.994014	Untreated
175.68	1.56409	Untreated
178.56	0.911105	Untreated
181.44	0.922307	Untreated
184.32	0.982474	Untreated
187.2	0.94628	Untreated
190.08	1.0724	Untreated
192.96	0.999097	Untreated
-25.92	0.211755	Untreated
-23.04	0	Untreated
-20.16	0	Untreated
-17.28	0	Untreated
-14.4	0	Untreated
-11.52	0	Untreated
-8.64	0.551517	Untreated
-5.76	0.78016	Untreated
-2.88	0.329146	Untreated
0	0.26848	Untreated
2.88	0.257892	Untreated
5.76	0.31445	Untreated
8.64	0.288643	Untreated
11.52	0.363731	Untreated
14.4	0.385346	Untreated
17.28	0.545373	Untreated
20.16	1.02911	Untreated
23.04	1.07383	Untreated
25.92	0.982452	Untreated
28.8	1.03865	Untreated
31.68	0.875947	Untreated
34.56	0.845397	Untreated
37.44	0.644944	Untreated
40.32	0.489557	Untreated
43.2	0.55065	Untreated
46.08	0.53811	Untreated
48.96	0.595534	Untreated
51.84	0.519767	Untreated
54.72	0.479462	Untreated
57.6	0.533207	Untreated
60.48	0.608986	Untreated
63.36	0.498303	Untreated
66.24	0.626522	Untreated
69.12	0.613606	Untreated
72	0.650437	Untreated
74.88	0.788732	Untreated
77.76	0.731568	Untreated
80.64	0.775796	Untreated
83.52	0.864073	Untreated
86.4	0.619499	Untreated
89.28	0.845602	Untreated
92.16	0.890605	Untreated
95.04	0.703796	Untreated
97.92	0.623983	Untreated
100.8	0.782507	Untreated
103.68	0.82599	Untreated
106.56	0.642311	Untreated
109.44	0.848966	Untreated
112.32	0.859305	Untreated
115.2	0.842299	Untreated
118.08	0.69432	Untreated
120.96	0.785303	Untreated
123.84	0.68642	Untreated
126.72	0.647083	Untreated
129.6	0.648075	Untreated
132.48	0.834885	Untreated
135.36	0.647083	Untreated
138.24	0.648075	Untreated
141.12	0.834885	Untreated
-31.68	0.009955	Untreated
-28.8	0	Untreated
-25.92	0	Untreated
-23.04	0.02091	Untreated
-20.16	0.295041	Untreated
-17.28	0.472641	Untreated
-14.4	0.176379	Untreated
-11.52	0.269812	Untreated
-8.64	0.206315	Untreated
-5.76	0.551658	Untreated
-2.88	0.608972	Untreated
0	0.255691	Untreated
2.88	0.313992	Untreated
5.76	0.342883	Untreated
8.64	0.610424	Untreated
11.52	0.822768	Untreated
14.4	0.818869	Untreated
17.28	1.08001	Untreated
20.16	0.889936	Untreated
23.04	1.04299	Untreated
25.92	0.975346	Untreated
28.8	1.24636	Untreated
31.68	1.0394	Untreated
34.56	0.994903	Untreated
37.44	1.08174	Untreated
40.32	1.0718	Untreated
43.2	0.732659	Untreated
46.08	1.08531	Untreated
48.96	1.14688	Untreated
51.84	1.02564	Untreated
54.72	0.73513	Untreated
57.6	1.16078	Untreated
60.48	0.955029	Untreated
63.36	1.01458	Untreated
66.24	0.907335	Untreated
69.12	1.13777	Untreated
72	0.900185	Untreated
74.88	0.856224	Untreated
-8.64	0.029058	Untreated
-5.76	0.348854	Untreated
-2.88	0.775686	Untreated
0	0.694233	Untreated
2.88	0.478407	Untreated
5.76	0.732608	Untreated
8.64	0.722524	Untreated
11.52	0.792867	Untreated
14.4	0.874458	Untreated
17.28	0.979539	Untreated
20.16	0.941343	Untreated
23.04	1.02957	Untreated
25.92	1.19758	Untreated
28.8	1.07122	Untreated
31.68	1.11566	Untreated
34.56	1.16236	Untreated
37.44	1.14382	Untreated
40.32	0.951619	Untreated
43.2	0.988421	Untreated
46.08	1.10229	Untreated
48.96	0.939373	Untreated
51.84	0.930925	Untreated
54.72	0.817059	Untreated
57.6	1.01118	Untreated
60.48	0.92061	Untreated
63.36	0.879013	Untreated
66.24	0.826629	Untreated
69.12	0.700853	Untreated
72	0.833109	Untreated
74.88	0.942721	Untreated
77.76	0.953392	Untreated
80.64	0.961728	Untreated
83.52	0.911847	Untreated
86.4	0.954106	Untreated
89.28	0.738303	Untreated
92.16	1.00852	Untreated
95.04	0.908375	Untreated
97.92	0.840443	Untreated
100.8	0.990723	Untreated
103.68	1.03787	Untreated
106.56	0.998278	Untreated
109.44	1.20864	Untreated
112.32	0.951262	Untreated
115.2	0.991125	Untreated
118.08	0.853474	Untreated
120.96	0.876618	Untreated
123.84	0.998901	Untreated
126.72	0.967405	Untreated
129.6	0.973178	Untreated
132.48	1.05466	Untreated
135.36	1.11074	Untreated
138.24	1.04831	Untreated
141.12	1.14528	Untreated
144	1.33963	Untreated
146.88	1.26265	Untreated
149.76	1.10899	Untreated
152.64	1.06046	Untreated
155.52	1.2602	Untreated
-8.64	0.22514	Untreated
-5.76	0.327965	Untreated
-2.88	0.316986	Untreated
0	0.2146	Untreated
2.88	0.281271	Untreated
5.76	0.332574	Untreated
8.64	0.708217	Untreated
11.52	0.825318	Untreated
14.4	0.908501	Untreated
17.28	0.985775	Untreated
20.16	1.10166	Untreated
23.04	0.981058	Untreated
25.92	0.918297	Untreated
28.8	1.08889	Untreated
31.68	1.00527	Untreated
34.56	1.1018	Untreated
37.44	1.12406	Untreated
40.32	0.87272	Untreated
43.2	0.918154	Untreated
46.08	0.983086	Untreated
48.96	1.00306	Untreated
51.84	0.982225	Untreated
54.72	0.936129	Untreated
57.6	1.01806	Untreated
60.48	0.979758	Untreated
63.36	0.846506	Untreated
66.24	0.956123	Untreated
69.12	0.762978	Untreated
72	0.825208	Untreated
74.88	0.950668	Untreated
77.76	0.914067	Untreated
80.64	0.780983	Untreated
83.52	0.736108	Untreated
86.4	0.919041	Untreated
89.28	0.88554	Untreated
92.16	0.859667	Untreated
95.04	0.938359	Untreated
97.92	0.76226	Untreated
100.8	0.858734	Untreated
103.68	0.757143	Untreated
106.56	0.808181	Untreated
109.44	0.845174	Untreated
112.32	0.948376	Untreated
115.2	0.80561	Untreated
118.08	0.705513	Untreated
120.96	0.734355	Untreated
123.84	0.805676	Untreated
126.72	0.855092	Untreated
129.6	0.582381	Untreated
132.48	0.598507	Untreated
135.36	0.681225	Untreated
138.24	0.670972	Untreated
141.12	0.569126	Untreated
144	0.659634	Untreated
146.88	0.827875	Untreated
149.76	0.702298	Untreated
152.64	0.775611	Untreated
155.52	0.777396	Untreated
158.4	0.583059	Untreated
161.28	0.791189	Untreated
164.16	0.684809	Untreated
167.04	0.602544	Untreated
169.92	0.538146	Untreated
172.8	0.597478	Untreated
175.68	0.627034	Untreated
178.56	0.635732	Untreated
181.44	0.510579	Untreated
184.32	0.516644	Untreated
187.2	0.5741	Untreated
190.08	0.59607	Untreated
192.96	0.403881	Untreated
195.84	0.442426	Untreated
198.72	0.393273	Untreated
201.6	0.426864	Untreated
204.48	0.330263	Untreated
207.36	0.345097	Untreated
210.24	0.385618	Untreated
-8.64	0.163822	Untreated
-5.76	0.179456	Untreated
-2.88	0.848472	Untreated
0	0.702909	Untreated
2.88	0.245345	Untreated
5.76	0.332422	Untreated
8.64	0.739815	Untreated
11.52	0.854995	Untreated
14.4	0.997672	Untreated
17.28	0.981254	Untreated
20.16	0.981895	Untreated
23.04	1.05994	Untreated
25.92	0.901901	Untreated
28.8	1.07501	Untreated
31.68	0.869888	Untreated
34.56	0.811461	Untreated
37.44	0.796393	Untreated
40.32	0.817542	Untreated
43.2	0.893262	Untreated
46.08	0.870486	Untreated
48.96	0.837785	Untreated
51.84	0.888688	Untreated
54.72	0.877441	Untreated
57.6	0.839561	Untreated
60.48	0.806313	Untreated
63.36	0.774886	Untreated
66.24	0.788901	Untreated
69.12	0.819182	Untreated
72	0.842994	Untreated
74.88	0.708075	Untreated
77.76	0.697063	Untreated
80.64	0.821384	Untreated
83.52	0.972016	Untreated
86.4	0.833681	Untreated
89.28	0.807996	Untreated
92.16	0.780459	Untreated
95.04	0.776407	Untreated
97.92	0.850015	Untreated
100.8	0.798264	Untreated
103.68	0.821998	Untreated
106.56	0.814827	Untreated
109.44	0.79549	Untreated
112.32	0.744079	Untreated
115.2	0.881413	Untreated
118.08	0.836266	Untreated
120.96	0.828484	Untreated
123.84	0.768458	Untreated
126.72	0.768044	Untreated
129.6	0.707256	Untreated
132.48	0.816712	Untreated
135.36	0.759359	Untreated
138.24	0.735254	Untreated
141.12	0.756882	Untreated
144	0.792826	Untreated
146.88	0.714803	Untreated
149.76	0.816689	Untreated
152.64	0.764971	Untreated
155.52	0.749878	Untreated
158.4	0.841228	Untreated
161.28	0.824483	Untreated
164.16	0.779436	Untreated
167.04	0.826394	Untreated
169.92	0.776808	Untreated
172.8	0.749279	Untreated
175.68	0.732649	Untreated
178.56	0.752998	Untreated
181.44	0.807267	Untreated
-8.64	0.350058	Untreated
-5.76	0.344351	Untreated
-2.88	0.476809	Untreated
0	0.784042	Untreated
2.88	0.525015	Untreated
5.76	0.529314	Untreated
8.64	0.739872	Untreated
11.52	1.05321	Untreated
14.4	1.00535	Untreated
17.28	0.92964	Untreated
20.16	1.01179	Untreated
23.04	0.574159	Untreated
25.92	0.51479	Untreated
28.8	0.574635	Untreated
31.68	0.69701	Untreated
34.56	0.733795	Untreated
37.44	0.599013	Untreated
40.32	0.741446	Untreated
43.2	0.608883	Untreated
46.08	0.723083	Untreated
48.96	0.563745	Untreated
51.84	0.600243	Untreated
54.72	0.584822	Untreated
57.6	0.566618	Untreated
60.48	0.644845	Untreated
63.36	0.603633	Untreated
66.24	0.628104	Untreated
69.12	0.671148	Untreated
72	0.758829	Untreated
74.88	0.675489	Untreated
77.76	0.832801	Untreated
80.64	0.81026	Untreated
83.52	0.720604	Untreated
86.4	0.764028	Untreated
89.28	0.757404	Untreated
92.16	0.829871	Untreated
95.04	0.738561	Untreated
97.92	0.720034	Untreated
100.8	0.766424	Untreated
103.68	0.641684	Untreated
106.56	0.723608	Untreated
109.44	0.689386	Untreated
112.32	0.693014	Untreated
115.2	0.697895	Untreated
118.08	0.723149	Untreated
120.96	0.730277	Untreated
123.84	0.71206	Untreated
126.72	0.683489	Untreated
129.6	0.667567	Untreated
132.48	0.797878	Untreated
135.36	0.764113	Untreated
138.24	0.728632	Untreated
141.12	0.720965	Untreated
144	0.771644	Untreated
146.88	0.79881	Untreated
149.76	0.808536	Untreated
152.64	0.740885	Untreated
155.52	0.828537	Untreated
158.4	0.747644	Untreated
161.28	0.855438	Untreated
-11.52	0.635216	Untreated
-8.64	0.629029	Untreated
-5.76	0.175834	Untreated
-2.88	0.169648	Untreated
0	0.581955	Untreated
2.88	0.661311	Untreated
5.76	0.569582	Untreated
8.64	0.673393	Untreated
11.52	0.563802	Untreated
14.4	0.691535	Untreated
17.28	0.684356	Untreated
20.16	0.850502	Untreated
23.04	0.820667	Untreated
25.92	0.983219	Untreated
28.8	0.933085	Untreated
31.68	0.892349	Untreated
34.56	1.04569	Untreated
37.44	1.08447	Untreated
40.32	1.01709	Untreated
43.2	0.942557	Untreated
46.08	1.11155	Untreated
48.96	1.07391	Untreated
51.84	0.997121	Untreated
54.72	0.961423	Untreated
57.6	1.02136	Untreated
60.48	1.06977	Untreated
63.36	1.06302	Untreated
66.24	0.945273	Untreated
69.12	0.830302	Untreated
72	0.961729	Untreated
74.88	1.18785	Untreated
77.76	1.3279	Untreated
80.64	1.24015	Untreated
83.52	1.23239	Untreated
86.4	1.13414	Untreated
89.28	1.08188	Untreated
92.16	1.0559	Untreated
95.04	0.976711	Untreated
97.92	0.874909	Untreated
100.8	0.999349	Untreated
103.68	1.00195	Untreated
106.56	1.12295	Untreated
109.44	1.08946	Untreated
112.32	1.06637	Untreated
115.2	1.10031	Untreated
118.08	1.31381	Untreated
120.96	1.02211	Untreated
123.84	1.065	Untreated
126.72	0.843004	Untreated
129.6	0.828291	Untreated
132.48	1.0816	Untreated
135.36	1.10908	Untreated
138.24	1.03317	Untreated
141.12	0.98055	Untreated
144	1.21458	Untreated
146.88	1.16315	Untreated
149.76	0.925412	Untreated
152.64	0.991113	Untreated
155.52	0.887213	Untreated
158.4	1.02592	Untreated
161.28	0.909878	Untreated
164.16	0.974073	Untreated
167.04	0.916217	Untreated
169.92	1.14729	Untreated
172.8	0.966584	Untreated
175.68	1.16975	Untreated
178.56	1.07898	Untreated
181.44	1.08791	Untreated
184.32	0.979252	Untreated
187.2	1.10708	Untreated
190.08	1.00149	Untreated
192.96	1.1847	Untreated
195.84	0.839848	Untreated
198.72	0.418827	Untreated
201.6	0.846607	Untreated
204.48	0.896971	Untreated
207.36	1.01294	Untreated
210.24	0.968468	Untreated
213.12	0.997038	Untreated
216	0.935559	Untreated
218.88	1.10681	Untreated
221.76	1.13432	Untreated
224.64	0.929142	Untreated
227.52	1.00491	Untreated
230.4	0.959416	Untreated
233.28	0.962125	Untreated
236.16	0.663483	Untreated
239.04	0.548148	Untreated
241.92	0.763689	Untreated
244.8	0.907534	Untreated
247.68	0.827039	Untreated
250.56	0.782633	Untreated
-8.64	0.003425	Untreated
-5.76	0.437699	Untreated
-2.88	0.418323	Untreated
0	0.367296	Untreated
2.88	0.243761	Untreated
5.76	0.357042	Untreated
8.64	0.467991	Untreated
11.52	0.351703	Untreated
14.4	0.42598	Untreated
17.28	0.429952	Untreated
20.16	0.615596	Untreated
23.04	0.850847	Untreated
25.92	0.803965	Untreated
28.8	0.788883	Untreated
31.68	0.9484	Untreated
34.56	0.987717	Untreated
37.44	1.05857	Untreated
40.32	1.02422	Untreated
43.2	0.946709	Untreated
46.08	0.979951	Untreated
48.96	0.933325	Untreated
51.84	0.995358	Untreated
54.72	1.0482	Untreated
57.6	1.12517	Untreated
60.48	1.14328	Untreated
63.36	1.14578	Untreated
66.24	1.08271	Untreated
69.12	0.911259	Untreated
72	1.0577	Untreated
74.88	1.06801	Untreated
77.76	1.07144	Untreated
80.64	0.945528	Untreated
83.52	1.02343	Untreated
86.4	1.00663	Untreated
89.28	1.017	Untreated
92.16	0.974565	Untreated
95.04	0.964004	Untreated
97.92	0.905068	Untreated
100.8	1.03318	Untreated
103.68	1.03701	Untreated
106.56	1.05244	Untreated
109.44	1.2734	Untreated
112.32	1.14004	Untreated
115.2	0.831466	Untreated
118.08	1.02107	Untreated
120.96	0.849373	Untreated
123.84	0.911856	Untreated
126.72	0.949923	Untreated
129.6	0.970269	Untreated
132.48	0.853211	Untreated
135.36	0.965238	Untreated
138.24	0.880519	Untreated
141.12	0.866612	Untreated
144	1.02522	Untreated
146.88	1.01767	Untreated
149.76	0.952838	Untreated
152.64	0.932181	Untreated
155.52	0.997501	Untreated
158.4	0.949682	Untreated
161.28	0.952934	Untreated
164.16	1.08588	Untreated
167.04	1.02086	Untreated
169.92	1.02907	Untreated
172.8	1.07852	Untreated
175.68	1.07154	Untreated
178.56	1.07288	Untreated
181.44	1.09184	Untreated
184.32	0.97715	Untreated
187.2	0.861732	Untreated
190.08	0.993759	Untreated
192.96	0.959916	Untreated
195.84	1.01059	Untreated
198.72	1.00642	Untreated
201.6	1.00529	Untreated
204.48	0.906904	Untreated
207.36	0.964913	Untreated
210.24	0.805349	Untreated
213.12	0.682241	Untreated
216	0.751744	Untreated
218.88	0.811221	Untreated
221.76	0.711313	Untreated
224.64	0.66277	Untreated
227.52	0.61993	Untreated
230.4	0.641327	Untreated
233.28	0.647084	Untreated
236.16	0.605852	Untreated
239.04	0.70808	Untreated
241.92	0.558065	Untreated
244.8	0.51689	Untreated
247.68	0.591938	Untreated
250.56	0.399704	Untreated
253.44	0.445511	Untreated
256.32	0.443296	Untreated
259.2	0.30439	Untreated
262.08	0.258512	Untreated
264.96	0.180683	Untreated
267.84	0.198285	Untreated
270.72	0.253559	Untreated
273.6	0.164463	Untreated
-25.92	0.010508	Cytochalasin D
-23.04	0	Cytochalasin D
-20.16	0	Cytochalasin D
-17.28	0	Cytochalasin D
-14.4	0.005918	Cytochalasin D
-11.52	0.052232	Cytochalasin D
-8.64	0.234482	Cytochalasin D
-5.76	0.06621	Cytochalasin D
-2.88	0.232569	Cytochalasin D
0	0.101885	Cytochalasin D
2.88	0.144037	Cytochalasin D
5.76	0.157469	Cytochalasin D
8.64	0.15478	Cytochalasin D
11.52	0.140512	Cytochalasin D
14.4	0.099931	Cytochalasin D
17.28	0.09464	Cytochalasin D
20.16	0.118746	Cytochalasin D
23.04	0.109808	Cytochalasin D
25.92	0.126397	Cytochalasin D
28.8	0.092456	Cytochalasin D
31.68	0.141689	Cytochalasin D
34.56	0.113756	Cytochalasin D
37.44	0.124752	Cytochalasin D
40.32	0.135715	Cytochalasin D
43.2	0.036521	Cytochalasin D
46.08	0.153474	Cytochalasin D
48.96	0.159253	Cytochalasin D
51.84	0.159664	Cytochalasin D
54.72	0.178363	Cytochalasin D
57.6	0.173052	Cytochalasin D
60.48	0.198725	Cytochalasin D
63.36	0.230523	Cytochalasin D
66.24	0.216777	Cytochalasin D
69.12	0.23988	Cytochalasin D
72	0.198752	Cytochalasin D
74.88	0.20466	Cytochalasin D
77.76	0.245725	Cytochalasin D
-11.52	0.050998	Cytochalasin D
-8.64	0.020421	Cytochalasin D
-5.76	0.09972	Cytochalasin D
-2.88	0.007556	Cytochalasin D
0	0.071692	Cytochalasin D
2.88	0.111401	Cytochalasin D
5.76	0.118483	Cytochalasin D
8.64	0.121828	Cytochalasin D
11.52	0.164674	Cytochalasin D
14.4	0.163573	Cytochalasin D
17.28	0.141861	Cytochalasin D
20.16	0.127931	Cytochalasin D
23.04	0.209099	Cytochalasin D
25.92	0.215063	Cytochalasin D
28.8	0.196613	Cytochalasin D
31.68	0.209602	Cytochalasin D
34.56	0.202824	Cytochalasin D
37.44	0.223301	Cytochalasin D
40.32	0.243593	Cytochalasin D
43.2	0.207153	Cytochalasin D
46.08	0.206897	Cytochalasin D
48.96	0.220029	Cytochalasin D
51.84	0.224359	Cytochalasin D
54.72	0.220956	Cytochalasin D
57.6	0.213206	Cytochalasin D
60.48	0.181144	Cytochalasin D
63.36	0.220009	Cytochalasin D
66.24	0.243148	Cytochalasin D
69.12	0.220582	Cytochalasin D
72	0.274125	Cytochalasin D
74.88	0.239837	Cytochalasin D
77.76	0.164037	Cytochalasin D
80.64	0.116753	Cytochalasin D
83.52	0.083424	Cytochalasin D
86.4	0.24855	Cytochalasin D
89.28	0.237445	Cytochalasin D
92.16	0.211384	Cytochalasin D
95.04	0.173094	Cytochalasin D
97.92	0.069718	Cytochalasin D
100.8	0.216142	Cytochalasin D
103.68	0.201179	Cytochalasin D
106.56	0.140987	Cytochalasin D
109.44	0.14069	Cytochalasin D
112.32	0.15133	Cytochalasin D
115.2	0.228286	Cytochalasin D
118.08	0.165308	Cytochalasin D
120.96	0.120241	Cytochalasin D
123.84	0.139121	Cytochalasin D
126.72	0.133109	Cytochalasin D
129.6	0.15869	Cytochalasin D
132.48	0.242821	Cytochalasin D
135.36	0.171763	Cytochalasin D
138.24	0.07679	Cytochalasin D
141.12	0.09773	Cytochalasin D
144	0.139783	Cytochalasin D
146.88	0.089419	Cytochalasin D
149.76	0.098025	Cytochalasin D
152.64	0.081217	Cytochalasin D
155.52	0.212644	Cytochalasin D
158.4	0.094405	Cytochalasin D
161.28	0.179881	Cytochalasin D
164.16	0.216512	Cytochalasin D
167.04	0.2205	Cytochalasin D
169.92	0.142132	Cytochalasin D
172.8	0.11313	Cytochalasin D
175.68	0.19289	Cytochalasin D
178.56	0.097986	Cytochalasin D
181.44	0.201883	Cytochalasin D
-34.56	0.045836	Cytochalasin D
-31.68	0.056814	Cytochalasin D
-28.8	0.048479	Cytochalasin D
-25.92	0.050264	Cytochalasin D
-23.04	0.139399	Cytochalasin D
-20.16	0.071157	Cytochalasin D
-17.28	0.083504	Cytochalasin D
-14.4	0.06613	Cytochalasin D
-11.52	0.052876	Cytochalasin D
-8.64	0.113231	Cytochalasin D
-5.76	0.121022	Cytochalasin D
-2.88	0.123167	Cytochalasin D
0	0.119864	Cytochalasin D
2.88	0.11786	Cytochalasin D
5.76	0.12839	Cytochalasin D
8.64	0.125204	Cytochalasin D
11.52	0.132128	Cytochalasin D
14.4	0.160463	Cytochalasin D
17.28	0.123826	Cytochalasin D
20.16	0.180532	Cytochalasin D
23.04	0.120313	Cytochalasin D
25.92	0.115556	Cytochalasin D
28.8	0.14638	Cytochalasin D
31.68	0.121899	Cytochalasin D
34.56	0.117987	Cytochalasin D
37.44	0.11915	Cytochalasin D
40.32	0.147703	Cytochalasin D
43.2	0.169456	Cytochalasin D
46.08	0.160662	Cytochalasin D
48.96	0.132193	Cytochalasin D
51.84	0.13916	Cytochalasin D
54.72	0.149038	Cytochalasin D
57.6	0.13271	Cytochalasin D
60.48	0.132709	Cytochalasin D
63.36	0.124003	Cytochalasin D
66.24	0.120093	Cytochalasin D
69.12	0.080238	Cytochalasin D
72	0.119388	Cytochalasin D
74.88	0.086309	Cytochalasin D
77.76	0.145339	Cytochalasin D
80.64	0.151636	Cytochalasin D
83.52	0.139397	Cytochalasin D
86.4	0.142028	Cytochalasin D
89.28	0.129539	Cytochalasin D
92.16	0.119856	Cytochalasin D
95.04	0.147395	Cytochalasin D
97.92	0.182855	Cytochalasin D
100.8	0.183022	Cytochalasin D
103.68	0.108764	Cytochalasin D
106.56	0.140436	Cytochalasin D
109.44	0.146673	Cytochalasin D
112.32	0.135201	Cytochalasin D
115.2	0.153729	Cytochalasin D
118.08	0.112386	Cytochalasin D
120.96	0.166776	Cytochalasin D
123.84	0.13346	Cytochalasin D
126.72	0.12821	Cytochalasin D
129.6	0.111167	Cytochalasin D
132.48	0.108882	Cytochalasin D
135.36	0.148302	Cytochalasin D
138.24	0.135606	Cytochalasin D
141.12	0.121696	Cytochalasin D
144	0.127387	Cytochalasin D
146.88	0.105952	Cytochalasin D
149.76	0.118372	Cytochalasin D
152.64	0.126922	Cytochalasin D
155.52	0.138706	Cytochalasin D
158.4	0.12398	Cytochalasin D
161.28	0.122885	Cytochalasin D
164.16	0.10196	Cytochalasin D
167.04	0.121437	Cytochalasin D
169.92	0.143786	Cytochalasin D
172.8	0.146556	Cytochalasin D
175.68	0.119997	Cytochalasin D
178.56	0.108435	Cytochalasin D
181.44	0.126893	Cytochalasin D
184.32	0.132751	Cytochalasin D
187.2	0.130766	Cytochalasin D
190.08	0.1251	Cytochalasin D
192.96	0.096667	Cytochalasin D
195.84	0.10032	Cytochalasin D
198.72	0.125258	Cytochalasin D
201.6	0.129103	Cytochalasin D
204.48	0.101245	Cytochalasin D
207.36	0.0898	Cytochalasin D
210.24	0.102505	Cytochalasin D
213.12	0.117547	Cytochalasin D
216	0.105019	Cytochalasin D
218.88	0.093031	Cytochalasin D
221.76	0.100545	Cytochalasin D
224.64	0.081152	Cytochalasin D
227.52	0.09878	Cytochalasin D
230.4	0.110845	Cytochalasin D
233.28	0.111674	Cytochalasin D
236.16	0.078626	Cytochalasin D
239.04	0.094673	Cytochalasin D
241.92	0.118047	Cytochalasin D
244.8	0.120798	Cytochalasin D
247.68	0.127871	Cytochalasin D
250.56	0.133408	Cytochalasin D
253.44	0.138038	Cytochalasin D
256.32	0.150722	Cytochalasin D
259.2	0.135916	Cytochalasin D
262.08	0.106983	Cytochalasin D
264.96	0.103427	Cytochalasin D
267.84	0.087202	Cytochalasin D
270.72	0.097448	Cytochalasin D
273.6	0.094037	Cytochalasin D
276.48	0.101225	Cytochalasin D
279.36	0.1089	Cytochalasin D
282.24	0.114205	Cytochalasin D
285.12	0.118416	Cytochalasin D
288	0.100533	Cytochalasin D
290.88	0.100188	Cytochalasin D
293.76	0.108813	Cytochalasin D
296.64	0.094247	Cytochalasin D
299.52	0.101585	Cytochalasin D
302.4	0.08965	Cytochalasin D
305.28	0.086931	Cytochalasin D
308.16	0.102851	Cytochalasin D
311.04	0.103704	Cytochalasin D
313.92	0.116711	Cytochalasin D
316.8	0.135748	Cytochalasin D
319.68	0.146485	Cytochalasin D
322.56	0.140108	Cytochalasin D
325.44	0.116497	Cytochalasin D
328.32	0.138355	Cytochalasin D
331.2	0.129417	Cytochalasin D
334.08	0.121634	Cytochalasin D
336.96	0.145673	Cytochalasin D
339.84	0.110574	Cytochalasin D
342.72	0.110496	Cytochalasin D
345.6	0.134254	Cytochalasin D
348.48	0.125001	Cytochalasin D
351.36	0.133734	Cytochalasin D
354.24	0.115898	Cytochalasin D
357.12	0.135846	Cytochalasin D
360	0.158376	Cytochalasin D
362.88	0.083043	Cytochalasin D
365.76	0.09726	Cytochalasin D
368.64	0.134136	Cytochalasin D
371.52	0.109459	Cytochalasin D
374.4	0.122991	Cytochalasin D
377.28	0.074512	Cytochalasin D
380.16	0.085115	Cytochalasin D
383.04	0.145378	Cytochalasin D
385.92	0.08081	Cytochalasin D
388.8	0.060065	Cytochalasin D
391.68	0.103404	Cytochalasin D
394.56	0.1043	Cytochalasin D
397.44	0.119684	Cytochalasin D
400.32	0.037343	Cytochalasin D
403.2	0.065098	Cytochalasin D
406.08	0.081484	Cytochalasin D
408.96	0.06608	Cytochalasin D
411.84	0.003174	Cytochalasin D
414.72	0.010073	Cytochalasin D
417.6	0.051143	Cytochalasin D
420.48	0.017708	Cytochalasin D
423.36	0.084277	Cytochalasin D
426.24	0.049202	Cytochalasin D
429.12	0.095256	Cytochalasin D
432	0.001469	Cytochalasin D
434.88	0.011212	Cytochalasin D
437.76	0.079961	Cytochalasin D
440.64	0.123038	Cytochalasin D
443.52	0.04085	Cytochalasin D
446.4	0.076174	Cytochalasin D
449.28	0.127115	Cytochalasin D
452.16	0.078461	Cytochalasin D
455.04	0.028264	Cytochalasin D
457.92	0.04452	Cytochalasin D
460.8	0.126961	Cytochalasin D
463.68	0.026842	Cytochalasin D
466.56	0.117398	Cytochalasin D
469.44	0.035729	Cytochalasin D
472.32	0.102134	Cytochalasin D
-34.56	0	Cytochalasin D
-31.68	0.04833	Cytochalasin D
-28.8	0.04571	Cytochalasin D
-25.92	0.070601	Cytochalasin D
-23.04	0.061506	Cytochalasin D
-20.16	0.048378	Cytochalasin D
-17.28	0.039333	Cytochalasin D
-14.4	0.035024	Cytochalasin D
-11.52	0.004449	Cytochalasin D
-8.64	0	Cytochalasin D
-5.76	0.224587	Cytochalasin D
-2.88	0.01751	Cytochalasin D
0	0.005762	Cytochalasin D
2.88	0.303925	Cytochalasin D
5.76	0.153421	Cytochalasin D
8.64	0.174481	Cytochalasin D
11.52	0.132757	Cytochalasin D
14.4	0.145796	Cytochalasin D
17.28	0.158535	Cytochalasin D
20.16	0.222213	Cytochalasin D
23.04	0.173701	Cytochalasin D
25.92	0.203242	Cytochalasin D
28.8	0.293865	Cytochalasin D
31.68	0.273773	Cytochalasin D
34.56	0.266444	Cytochalasin D
37.44	0.348814	Cytochalasin D
40.32	0.339332	Cytochalasin D
43.2	0.384145	Cytochalasin D
46.08	0.517824	Cytochalasin D
48.96	0.376616	Cytochalasin D
51.84	0.371626	Cytochalasin D
54.72	0.425823	Cytochalasin D
57.6	0.30912	Cytochalasin D
60.48	0.301042	Cytochalasin D
63.36	0.570987	Cytochalasin D
66.24	0.505908	Cytochalasin D
69.12	0.296039	Cytochalasin D
72	0.353093	Cytochalasin D
74.88	0.239977	Cytochalasin D
77.76	0.237573	Cytochalasin D
80.64	0.392026	Cytochalasin D
83.52	0.339755	Cytochalasin D
86.4	0.308519	Cytochalasin D
89.28	0.463127	Cytochalasin D
92.16	0.182215	Cytochalasin D
95.04	0.441121	Cytochalasin D
97.92	0.384766	Cytochalasin D
100.8	0.446567	Cytochalasin D
103.68	0.57777	Cytochalasin D
106.56	0.360785	Cytochalasin D
109.44	0.274495	Cytochalasin D
112.32	0.346659	Cytochalasin D
115.2	0.461128	Cytochalasin D
118.08	0.515328	Cytochalasin D
120.96	0.54237	Cytochalasin D
123.84	0.51734	Cytochalasin D
126.72	0.571106	Cytochalasin D
129.6	0.677503	Cytochalasin D
132.48	0.607357	Cytochalasin D
135.36	0.692617	Cytochalasin D
138.24	0.579366	Cytochalasin D
141.12	0.476927	Cytochalasin D
144	0.514757	Cytochalasin D
146.88	0.413561	Cytochalasin D
149.76	0.473113	Cytochalasin D
152.64	0.522054	Cytochalasin D
155.52	0.494429	Cytochalasin D
158.4	0.438143	Cytochalasin D
161.28	0.53837	Cytochalasin D
164.16	0.443667	Cytochalasin D
167.04	0.482215	Cytochalasin D
169.92	0.272843	Cytochalasin D
172.8	0.416656	Cytochalasin D
175.68	0.428629	Cytochalasin D
178.56	0.449662	Cytochalasin D
181.44	0.421842	Cytochalasin D
184.32	0.465914	Cytochalasin D
187.2	0.722634	Cytochalasin D
190.08	0.577758	Cytochalasin D
192.96	0.494346	Cytochalasin D
195.84	0.492489	Cytochalasin D
198.72	0.472576	Cytochalasin D
201.6	0.436711	Cytochalasin D
204.48	0.805204	Cytochalasin D
207.36	0.359769	Cytochalasin D
210.24	0.606372	Cytochalasin D
213.12	0.554671	Cytochalasin D
216	0.546456	Cytochalasin D
218.88	0.558969	Cytochalasin D
221.76	0.559895	Cytochalasin D
224.64	0.547753	Cytochalasin D
227.52	0.475258	Cytochalasin D
-34.56	0.447258	Cytochalasin D
-31.68	0.363166	Cytochalasin D
-28.8	0.225535	Cytochalasin D
-25.92	0.240549	Cytochalasin D
-23.04	0.295844	Cytochalasin D
-20.16	0.391933	Cytochalasin D
-17.28	0.414189	Cytochalasin D
-14.4	0.543082	Cytochalasin D
-11.52	0.3664	Cytochalasin D
-8.64	0.496058	Cytochalasin D
-5.76	0.466219	Cytochalasin D
-2.88	0.405685	Cytochalasin D
0	0.439846	Cytochalasin D
2.88	0.546676	Cytochalasin D
5.76	0.374547	Cytochalasin D
8.64	0.478701	Cytochalasin D
11.52	0.487499	Cytochalasin D
14.4	0.433207	Cytochalasin D
17.28	0.369794	Cytochalasin D
20.16	0.514704	Cytochalasin D
23.04	0.541389	Cytochalasin D
25.92	0.475899	Cytochalasin D
28.8	0.493015	Cytochalasin D
31.68	0.33396	Cytochalasin D
34.56	0.451319	Cytochalasin D
37.44	0.491206	Cytochalasin D
40.32	0.544116	Cytochalasin D
43.2	0.378333	Cytochalasin D
46.08	0.507582	Cytochalasin D
48.96	0.46078	Cytochalasin D
51.84	0.506702	Cytochalasin D
54.72	0.468395	Cytochalasin D
57.6	0.435588	Cytochalasin D
60.48	0.445402	Cytochalasin D
63.36	0.410889	Cytochalasin D
66.24	0.417156	Cytochalasin D
69.12	0.429007	Cytochalasin D
72	0.456582	Cytochalasin D
74.88	0.396991	Cytochalasin D
77.76	0.463021	Cytochalasin D
80.64	0.350861	Cytochalasin D
83.52	0.286236	Cytochalasin D
86.4	0.439696	Cytochalasin D
89.28	0.394982	Cytochalasin D
92.16	0.435241	Cytochalasin D
95.04	0.393485	Cytochalasin D
97.92	0.438864	Cytochalasin D
100.8	0.483392	Cytochalasin D
103.68	0.366939	Cytochalasin D
106.56	0.382811	Cytochalasin D
109.44	0.385211	Cytochalasin D
112.32	0.472887	Cytochalasin D
115.2	0.335153	Cytochalasin D
118.08	0.34189	Cytochalasin D
120.96	0.275491	Cytochalasin D
123.84	0.353828	Cytochalasin D
126.72	0.321722	Cytochalasin D
129.6	0.271989	Cytochalasin D
132.48	0.33557	Cytochalasin D
135.36	0.516909	Cytochalasin D
138.24	0.414733	Cytochalasin D
141.12	0.316768	Cytochalasin D
144	0.332678	Cytochalasin D
146.88	0.269982	Cytochalasin D
149.76	0.287842	Cytochalasin D
152.64	0.271827	Cytochalasin D
155.52	0.251122	Cytochalasin D
158.4	0.263743	Cytochalasin D
-34.56	0	Cytochalasin D
-31.68	0.080624	Cytochalasin D
-28.8	0.040871	Cytochalasin D
-25.92	0.084591	Cytochalasin D
-23.04	0.182152	Cytochalasin D
-20.16	0.067296	Cytochalasin D
-17.28	0.087083	Cytochalasin D
-14.4	0.238139	Cytochalasin D
-11.52	0.222674	Cytochalasin D
-8.64	0.127166	Cytochalasin D
-5.76	0.224522	Cytochalasin D
-2.88	0.22274	Cytochalasin D
0	0.295521	Cytochalasin D
2.88	0.28605	Cytochalasin D
5.76	0.24931	Cytochalasin D
8.64	0.170557	Cytochalasin D
11.52	0.293001	Cytochalasin D
14.4	0.273168	Cytochalasin D
17.28	0.245911	Cytochalasin D
20.16	0.231764	Cytochalasin D
23.04	0.291095	Cytochalasin D
25.92	0.244986	Cytochalasin D
28.8	0.239237	Cytochalasin D
31.68	0.193367	Cytochalasin D
34.56	0.213431	Cytochalasin D
37.44	0.285545	Cytochalasin D
40.32	0.300273	Cytochalasin D
43.2	0.208302	Cytochalasin D
46.08	0.244577	Cytochalasin D
48.96	0.188593	Cytochalasin D
51.84	0.255928	Cytochalasin D
54.72	0.290507	Cytochalasin D
57.6	0.187669	Cytochalasin D
60.48	0.121428	Cytochalasin D
63.36	0.227017	Cytochalasin D
66.24	0.2516	Cytochalasin D
69.12	0.309946	Cytochalasin D
72	0.290909	Cytochalasin D
74.88	0.292456	Cytochalasin D
77.76	0.196969	Cytochalasin D
80.64	0.29285	Cytochalasin D
83.52	0.344377	Cytochalasin D
86.4	0.261128	Cytochalasin D
89.28	0.190441	Cytochalasin D
92.16	0.30191	Cytochalasin D
95.04	0.291908	Cytochalasin D
97.92	0.234193	Cytochalasin D
100.8	0.248667	Cytochalasin D
103.68	0.244012	Cytochalasin D
106.56	0.26068	Cytochalasin D
109.44	0.199441	Cytochalasin D
112.32	0.207719	Cytochalasin D
115.2	0.226897	Cytochalasin D
118.08	0.256665	Cytochalasin D
120.96	0.216191	Cytochalasin D
123.84	0.24219	Cytochalasin D
126.72	0.226874	Cytochalasin D
129.6	0.281718	Cytochalasin D
132.48	0.312449	Cytochalasin D
135.36	0.267072	Cytochalasin D
138.24	0.30106	Cytochalasin D
141.12	0.357033	Cytochalasin D
144	0.270797	Cytochalasin D
146.88	0.256676	Cytochalasin D
149.76	0.303468	Cytochalasin D
152.64	0.275034	Cytochalasin D
155.52	0.243112	Cytochalasin D
158.4	0.24436	Cytochalasin D
161.28	0.258991	Cytochalasin D
164.16	0.264738	Cytochalasin D
167.04	0.254013	Cytochalasin D
169.92	0.277522	Cytochalasin D
172.8	0.255738	Cytochalasin D
175.68	0.309763	Cytochalasin D
178.56	0.276444	Cytochalasin D
181.44	0.28205	Cytochalasin D
184.32	0.325265	Cytochalasin D
187.2	0.276348	Cytochalasin D
190.08	0.254493	Cytochalasin D
192.96	0.281662	Cytochalasin D
195.84	0.258601	Cytochalasin D
198.72	0.267317	Cytochalasin D
201.6	0.284638	Cytochalasin D
204.48	0.229028	Cytochalasin D
207.36	0.253872	Cytochalasin D
210.24	0.248516	Cytochalasin D
213.12	0.204791	Cytochalasin D
216	0.225045	Cytochalasin D
218.88	0.182873	Cytochalasin D
221.76	0.241044	Cytochalasin D
224.64	0.278166	Cytochalasin D
227.52	0.280841	Cytochalasin D

## Sheet: Fig S3c
control	3.75 μM Cholesterol	7.5 μM Cholesterol	15 μM Cholesterol	0.75 mM MβCD	1.5 mM MβCD	3 mM MβCD	2.5 mU/mL SMase	5 mU/mL Smase	10 mU/mL Smase
-0.4605	-0.4408	-0.5189	-0.4392	-0.5626	-0.565	-0.6163	-0.4586	-0.4006	-0.4204
-0.3996	-0.5107	-0.4269	-0.4774	-0.567	-0.564	-0.5691	-0.4755	-0.4594	-0.411
-0.5106	-0.4972	-0.4558	-0.4253	-0.5789	-0.5666	-0.5525	-0.4666	-0.4384	-0.3484
-0.4737	-0.4181	-0.4796	-0.4725	-0.5111	-0.5675	-0.592	-0.4788	-0.4768	-0.3814
-0.4643	-0.4724	-0.3767	-0.4637	-0.5944	-0.569	-0.5811	-0.4932	-0.4269	-0.3728
-0.4871	-0.4328	-0.4715	-0.4945	-0.5625	-0.5837	-0.6048	-0.4486	-0.4146	-0.3501
-0.5679	-0.4865	-0.4357	-0.4515	-0.5825	-0.5636	-0.6265	-0.4137	-0.4794	-0.3716
-0.5327	-0.5299	-0.3719	-0.4679	-0.5477	-0.572	-0.5845	-0.4275	-0.4471	-0.4151
-0.4979	-0.4838	-0.5133	-0.4748	-0.5157	-0.5778	-0.605	-0.4445	-0.3669	-0.4814
-0.5318	-0.3893	-0.4929	-0.4726	-0.4864	-0.5697	-0.5904	-0.4403	-0.4595	-0.3684
-0.4816	-0.5189	-0.4634	-0.4772	-0.5701	-0.5073	-0.5825	-0.4121	-0.4452	-0.3886
-0.5024	-0.3792	-0.4653	-0.4721	-0.5244	-0.5915	-0.5756	-0.4019	-0.4001	-0.4336
-0.5185	-0.3587	-0.4367	-0.4759	-0.5123	-0.5611	-0.6018	-0.4909	-0.4435	-0.3441
-0.5125	-0.4558	-0.4781	-0.4686	-0.5304	-0.5834	-0.5768	-0.4572	-0.4625	-0.3808
-0.4866	-0.4715	-0.5149	-0.4854	-0.5461	-0.5576	-0.623	-0.4853	-0.4779	-0.4584
-0.4813	-0.4715	-0.3512	-0.4951	-0.5955	-0.5649	-0.6131	-0.4712	-0.453	-0.4026
-0.4213	-0.4781	-0.4791	-0.4519	-0.5817	-0.5578	-0.596	-0.4545	-0.4327	-0.4575
-0.4823	-0.5149	-0.4966	-0.4903	-0.5413	-0.5647	-0.616	-0.5029	-0.4689	-0.3679
-0.5126	-0.4714	-0.5021	-0.5189	-0.5301	-0.5789	-0.565	-0.4769	-0.4569	-0.444
-0.5206	-0.3512	-0.3757	-0.4855	-0.5484	-0.5967	-0.5793	-0.4556	-0.4645	-0.3818
-0.5409	-0.4791	-0.3652	-0.5226	-0.5128	-0.5463	-0.5709	-0.485	-0.4581	-0.4797
-0.4191	-0.4573	-0.5275	-0.5023	-0.5312	-0.53	-0.5196	-0.4577	-0.4517	-0.4509
-0.4885	-0.4464	-0.5467	-0.4708	-0.5391	-0.5664	-0.6121	-0.4871	-0.4686	-0.4206
-0.4695	-0.4966	-0.4945	-0.455	-0.56	-0.6595	-0.6044	-0.5333	-0.398	-0.4488
-0.422	-0.4885	-0.4879	-0.4609	-0.5732	-0.5479	-0.6064	-0.5039	-0.3886	-0.4621
-0.5105	-0.4621	-0.4404	-0.4847	-0.5245	-0.6163	-0.5959	-0.5135	-0.4291	-0.4088
-0.483	-0.5999	-0.4747	-0.4398	-0.5524	-0.5534	-0.5622	-0.4606	-0.375	-0.3591
-0.4972	-0.5117	-0.389	-0.4603	-0.5416	-0.596	-0.6123	-0.5103	-0.4797	-0.4039
-0.4618	-0.5473	-0.4067	-0.3936	-0.5476	-0.5615	-0.6064	-0.4329	-0.4797	-0.3762
-0.5178	-0.5728	-0.4571	-0.4204	-0.5487	-0.5631	-0.6172	-0.4973	-0.4589	-0.3495
-0.4297	-0.6233	-0.4711	-0.5153	-0.569	-0.5819	-0.6105	-0.4703	-0.449	-0.4548
-0.4832	-0.5361	-0.4795	-0.4446	-0.553	-0.5812	-0.5898	-0.4868	-0.4208	-0.4352
-0.4953	-0.5215	-0.3938	-0.4808	-0.5271	-0.5614	-0.6093	-0.4553	-0.492	-0.4424
-0.4981	-0.5232	-0.4859	-0.4952	-0.57	-0.5594	-0.6108	-0.5065	-0.469	-0.378
-0.4917	-0.4801	-0.4739	-0.5338	-0.5819	-0.5952	-0.6568	-0.5164	-0.4516	-0.4364
-0.4659	-0.4834	-0.4845	-0.462	-0.5782	-0.5977	-0.6752	-0.4664	-0.6182	-0.4079
-0.4694	-0.5875	-0.4781	-0.4562	-0.4988	-0.6189	-0.6734	-0.563	-0.5994	-0.4409
-0.4434	-0.5049	-0.4717	-0.4297	-0.5549	-0.5737	-0.6483	-0.5529	-0.6298	-0.4593
-0.4403	-0.5011	-0.4983	-0.4171	-0.5378	-0.5984	-0.6799	-0.5785	-0.5747	-0.4276
-0.4705	-0.465	-0.3951	-0.5164	-0.5794	-0.568	-0.6644	-0.5915	-0.5419	-0.3899
-0.5477	-0.4158	-0.4081	-0.387	-0.5359	-0.5784	-0.6845	-0.5382	-0.5338	-0.3742
-0.519	-0.5	-0.5253	-0.4988	-0.5885	-0.5203	-0.6668	-0.541	-0.5504	-0.3854
-0.5224	-0.459	-0.5301	-0.4948	-0.5064	-0.5897	-0.5715	-0.4525	-0.575	-0.448
-0.5755	-0.4388	-0.4598	-0.5137	-0.5983	-0.5451	-0.6537	-0.4804	-0.4888	-0.4506
-0.5068	-0.5061	-0.5958	-0.535	-0.5578	-0.5395	-0.6571	-0.5043	-0.5676	-0.5869
-0.5875	-0.5028	-0.484	-0.4136	-0.5363	-0.5628	-0.6333	-0.5688	-0.5687	-0.6099
-0.537	-0.431	-0.5416	-0.4874	-0.588	-0.6304	-0.6281	-0.5584	-0.5152	-0.5582
-0.5621	-0.4492	-0.5069	-0.4889	-0.5365	-0.5744	-0.6572	-0.4813	-0.5439	-0.5608
-0.52	-0.5026	-0.5188	-0.4242	-0.5633	-0.6	-0.5929	-0.5236	-0.5574	-0.5833
-0.5062	-0.4801	-0.6011	-0.3544	-0.5932	-0.6618	-0.6739	-0.5005	-0.5634	-0.4859
-0.5918	-0.5021	-0.5653	-0.4531	-0.5926	-0.6391	-0.5711	-0.5044	-0.5257	-0.4971
-0.5325	-0.5012	-0.5487	-0.4225	-0.5859	-0.6029	-0.668	-0.4551	-0.5631	-0.4654
-0.5163	-0.5488	-0.4976	-0.4682	-0.5846	-0.6317	-0.5859	-0.525	-0.5465	-0.46
-0.4512	-0.5497	-0.496	-0.4867	-0.6019	-0.5853	-0.5967	-0.485	-0.497	-0.4976
-0.5016	-0.5312	-0.4923	-0.478	-0.5757	-0.5829	-0.5816	-0.5041	-0.4766	-0.4093
-0.5072	-0.5254	-0.5121	-0.4773	-0.5447	-0.6221	-0.562	-0.497	-0.5248	-0.5131
-0.514	-0.5504	-0.5059	-0.4869	-0.4804	-0.6453	-0.6251	-0.4807	-0.5162	-0.4714
-0.5068	-0.5324	-0.5429	-0.5018	-0.6134	-0.6346	-0.5841	-0.4527	-0.4595	-0.4824
-0.4986	-0.5708	-0.5388	-0.5078	-0.6088	-0.6652	-0.6096	-0.4135	-0.526	-0.5248
-0.5014	-0.5316	-0.5476	-0.5043	-0.5626	-0.6201	-0.6705	-0.4504	-0.4883	-0.5045
-0.5229	-0.4711	-0.5617	-0.4128	-0.5914	-0.6629	-0.6159	-0.4129	-0.5097	-0.5718
-0.494	-0.5137	-0.4616	-0.5045	-0.5461	-0.5529	-0.6714	-0.469	-0.4051	-0.6323
-0.5079	-0.478	-0.4809	-0.5106	-0.5659	-0.6114	-0.6004	-0.4333	-0.5247	-0.5645
-0.5027	-0.5401	-0.513	-0.4868	-0.5935	-0.6624	-0.6353	-0.5059	-0.5408	-0.6279
-0.5208	-0.5549	-0.5058	-0.4507	-0.5224	-0.6274	-0.6606	-0.4832	-0.5201	-0.5443
-0.5125	-0.4787	-0.5165	-0.5342	-0.5332	-0.4998	-0.6382	-0.4831	-0.5372	-0.5297
-0.518	-0.4737	-0.5293	-0.4318	-0.6062	-0.5882	-0.6409	-0.5253	-0.5594	-0.5381
-0.5306	-0.5023	-0.5024	-0.4271	-0.5224	-0.5908	-0.5433	-0.4511	-0.5154	-0.4908
-0.5409	-0.4905	-0.4682	-0.4286	-0.5324	-0.5948	-0.6603	-0.5246	-0.5285	-0.5629
-0.5159	-0.5068	-0.4512	-0.3689	-0.5748	-0.5888	-0.63	-0.4372	-0.5677	-0.5232
-0.5316	-0.4946	-0.4446	-0.3937	-0.5615	-0.4992	-0.5589	-0.4427	-0.5776	-0.5243
-0.5233	-0.4842	-0.4335	-0.3815	-0.5504	-0.648	-0.6158	-0.5301	-0.5558	-0.5277
-0.4967	-0.5246	-0.4495	-0.5066	-0.5902	-0.6302	-0.6634	-0.4899	-0.5257	-0.5242
-0.5331	-0.5286	-0.5138	-0.47	-0.5343	-0.6183	-0.6665	-0.5017	-0.5111	-0.5457
-0.5443	-0.4687	-0.4716	-0.4226	-0.5493	-0.6373	-0.6827	-0.4993	-0.5135	-0.4764
-0.5269	-0.4739	-0.5137	-0.4669	-0.4631	-0.6195	-0.6521	-0.5468	-0.5171	-0.5603
-0.5014	-0.5203	-0.4789	-0.5463	-0.4694	-0.5779	-0.6698	-0.4689	-0.569	-0.5872
-0.5574	-0.4517	-0.5163	-0.3183	-0.5063	-0.5807	-0.6322	-0.5115	-0.5706	-0.4804
-0.5275	-0.4781	-0.4841	-0.417	-0.5365	-0.6726	-0.6552	-0.4894	-0.5117	-0.5686
-0.4301	-0.4593	-0.4522	-0.4831	-0.4606	-0.5987	-0.5283	-0.5034	-0.4981	-0.5307
-0.4713	-0.4694	-0.4966	-0.4723	-0.6037	-0.6057	-0.5674	-0.4882	-0.5421	-0.5097
-0.3955	-0.4944	-0.4839	-0.429	-0.5204	-0.6966	-0.546	-0.5254	-0.4571	-0.5142
-0.5752	-0.4414	-0.4368	-0.5405	-0.6165	-0.6753	-0.5426	-0.4943	-0.5587	-0.548
-0.4593	-0.4534	-0.45	-0.4758	-0.454	-0.6661	-0.5839	-0.533	-0.4862	-0.5817
-0.5146	-0.5183	-0.5059	-0.4426	-0.5426	-0.6099	-0.5547	-0.422	-0.4726	-0.6121
-0.4784	-0.5144	-0.4898	-0.5337	-0.5487	-0.6768	-0.5754	-0.4745	-0.5324	-0.5586
-0.4363	-0.5302	-0.5238	-0.4996	-0.5195	-0.6617	-0.5568	-0.4767	-0.4911	-0.4527
-0.443	-0.5269	-0.4474	-0.455	-0.5627	-0.6249	-0.5593		-0.4253	-0.5071
-0.4675	-0.5166	-0.4886	-0.5311	-0.5138	-0.5921	-0.5518		-0.5311	-0.5199
-0.4356	-0.4865	-0.4842	-0.5316	-0.5805	-0.5746	-0.5712		-0.507	-0.4941
-0.4694	-0.4366	-0.4778	-0.5184	-0.4791	-0.6411	-0.5463		-0.5068	-0.4337
-0.4939	-0.4631	-0.5072	-0.4804	-0.5762	-0.6334	-0.5395		-0.4526	-0.4714
-0.4621	-0.4949	-0.5229	-0.496	-0.59	-0.6081	-0.5218		-0.5399	-0.4883
-0.5025	-0.5033	-0.48183	-0.5066	-0.5947	-0.6513	-0.5592		-0.5696	-0.4021
-0.4089	-0.5		-0.4943	-0.5551	-0.6929	-0.5242		-0.5449	-0.4374
-0.4847	-0.5317		-0.4893	-0.5569	-0.6388	-0.5613		-0.5424	-0.4867
-0.5002	-0.4768		-0.4992	-0.5902	-0.6473	-0.5601		-0.4747	-0.4827
-0.5344	-0.481		-0.4426	-0.5922	-0.7119	-0.5301		-0.3879	-0.5077
-0.4716	-0.5488		-0.4578	-0.5416	-0.5112	-0.5768		-0.381	-0.4839
-0.418	-0.5191		-0.4819	-0.6029	-0.6419	-0.514		-0.3942	-0.5653
-0.5115	-0.5115		-0.4365	-0.5636	-0.611	-0.5546		-0.4221	-0.5069
-0.3874	-0.4808		-0.4608	-0.5086	-0.6115	-0.5659		-0.4324	-0.5098
-0.4013	-0.5245		-0.5108	-0.5832	-0.4682	-0.5768		-0.5038	-0.4665
-0.4168	-0.4896		-0.4449	-0.6071	-0.6319	-0.5748		-0.4774	-0.4597
-0.4383	-0.5585		-0.4934	-0.5671	-0.5562	-0.5551		-0.4219	-0.4724
-0.4121	-0.5013		-0.5332	-0.5904	-0.6183	-0.5672		-0.4527	-0.501
-0.4787	-0.5339		-0.4701	-0.5988	-0.5532	-0.5203		-0.4563	-0.5032
-0.4036	-0.5386		-0.4926	-0.549	-0.505	-0.4996		-0.5188	-0.5077
-0.4724	-0.5255		-0.4409	-0.5831	-0.5497	-0.5757		-0.4784	-0.3901
-0.3993	-0.5406		-0.446	-0.3995	-0.6098	-0.5415		-0.4808	-0.4801
-0.4214	-0.5376		-0.528	-0.582	-0.5737	-0.516		-0.5205	-0.3521
-0.3938	-0.4878		-0.5018	-0.5234	-0.5969	-0.5608		-0.4927	-0.4107
-0.4525	-0.5511		-0.4724	-0.5375	-0.503	-0.5486		-0.4524	-0.4342
-0.4338	-0.5684		-0.4475	-0.5438	-0.5564	-0.5662		-0.4663	-0.3957
-0.4652	-0.49649		-0.4787	-0.5758	-0.5522	-0.5318		-0.455	-0.4628
-0.4813			-0.47	-0.5099	-0.6044	-0.5463		-0.4598	-0.4788
-0.5082			-0.4225	-0.5856	-0.4962	-0.5543		-0.4631	-0.4093
-0.465			-0.4735	-0.5992	-0.6082	-0.5374		-0.4393	-0.5275
-0.5002			-0.4719	-0.5905	-0.582	-0.5536		-0.3997	-0.4431
-0.4944			-0.4574	-0.6091	-0.6024	-0.5649		-0.4122	-0.5265
-0.5158			-0.503	-0.614	-0.5471	-0.5361		-0.4716	-0.5007
-0.48812			-0.5042	-0.6305	-0.5988	-0.5468		-0.4496	-0.4788
			-0.4578	-0.5658	-0.436	-0.5657		-0.4485	-0.4853
			-0.5042	-0.5508	-0.4566	-0.5644		-0.4521	-0.4913
			-0.5193	-0.5434	-0.6045	-0.5245		-0.4289	-0.5155
			-0.5121	-0.5413	-0.4474	-0.5543		-0.4154	-0.5325
			-0.5133	-0.5764	-0.6181			-0.4563	-0.475
			-0.5167	-0.5536	-0.5218			-0.5291	-0.4992
			-0.5105	-0.5762	-0.6017			-0.4175	-0.4913
			-0.5357	-0.5714	-0.6104			-0.5009	-0.4932
			-0.5313	-0.5621	-0.5394			-0.4011	-0.4496
			-0.4948	-0.5653	-0.6125			-0.4338	-0.4796
			-0.5183	-0.5562	-0.5176			-0.4495	-0.4977
			-0.5373	-0.5786	-0.546			-0.4571	-0.4803
			-0.4759	-0.5605	-0.6387			-0.4511	-0.4777
			-0.5081	-0.5382	-0.6119			-0.5162	-0.5279
			-0.4923	-0.553	-0.5856			-0.4724
			-0.4627	-0.5862	-0.6359			-0.4767
			-0.4852	-0.5488	-0.5852			-0.4351
			-0.4959	-0.5248	-0.5547			-0.4312
			-0.5264	-0.5161	-0.6624			-0.4218
			-0.5181	-0.5749	-0.55			-0.4107
			-0.5385	-0.5732	-0.6197			-0.4316
			-0.5283	-0.5842	-0.5816			-0.429
			-0.5344	-0.5697	-0.61			-0.3864
			-0.4727	-0.587	-0.5779			-0.4342
			-0.5159	-0.5932	-0.578			-0.52
			-0.5224		-0.4618			-0.4507
			-0.3895		-0.5972			-0.4381
			-0.4414		-0.5582			-0.4171
			-0.5119		-0.5318			-0.43
			-0.4963		-0.4829			-0.4338
			-0.4942		-0.6554			-0.4544
			-0.5338		-0.5849			-0.4455
			-0.47728		-0.625			-0.4864
					-0.6028			-0.4804
					-0.6114			-0.4709
					-0.584			-0.4602
					-0.6018			-0.5024
					-0.6087			-0.4958
					-0.6021			-0.4582
					-0.6145			-0.4455
					-0.6124
					-0.6464
					-0.604

## Sheet: Fig 4a
Untreated	MBCD	R1 Peptide	Cyto D
115.2	30.8	86.8	58.8
15.2	33.6	84	33.6
57.6	33.6	56	131.6
72	42	56	109.2
126.72	25.2	44.8	137.2
66.24	30.8	47.6	229.6
63.36	42	64.4	154
46.08	22.4	36.4	238
89.28	64.4	53.2	182
66.24	39.2	61.6	61.6
43.2	11.2	42	47.6
11.52	53.2	39.2	98
46.08	2.8	79.8	106.4
80.64		96.6	120.4
		63
		67.2
		84
		72.8
		61.6

[truncated: 3 more sheets: Fig 4b, Fig 5b, Fig 5c]
